# Supplementary material for: RIPK1 dephosphorylation and kinase activation by PPP1R3G/PP1γ promote apoptosis and necroptosis
Source: Nat Commun. 2021 Dec 3;12:7067. doi: 10.1038/s41467-021-27367-5 (PMC8642546; doi:10.1038/s41467-021-27367-5)
Supplement: Supplementary file 4 — Supplementary Data 1 [file 41467_2021_27367_MOESM4_ESM.xlsx]

## Sheet: Screening gene summary
rank	id	p-value	good sgRNA
1	MLKL	2.27e-07	5
2	RIPK1	2.27e-07	4
3	RIPK3	2.27e-07	4
4	MLL4	6.81e-07	5
5	TNFRSF1A	6.81e-07	3
6	MAP2K7	1.14e-06	3
7	CHUK	5.68e-06	4
8	SPINT1	5.68e-06	5
9	PPP1R3G	7.95e-06	3
10	FBN1	1.25e-05	4
11	LYSMD2	1.41e-05	4
12	IKBKB	2.25e-05	4
13	C6orf201	2.52e-05	3
14	LEO1	2.75e-05	4
15	RAB27A	2.84e-05	4
16	WDR76	6.06e-05	4
17	FGFR4	9.97e-05	1
18	MYLIP	0.00010421	3
19	DUOX1	0.00011012	4
20	MEIS2	0.00011284	3
21	DUOXA2	0.00013055	4
22	ZFR	0.00017187	4
23	C9orf123	0.00020729	3
24	STRC	0.00022364	4
25	KRTAP1-4	0.00024861	3
26	NDN	0.00025316	4
27	ELL3	0.00025724	4
28	SLC30A8	0.00025815	4
29	NDUFAF1	0.00026678	4
30	CNOT1	0.00036895	2
31	PLA2G4D	0.00038212	3
32	FKBP1A	0.00039438	2
33	NonTargetingControlGuideForHuman_0502	0.0004743	1
34	HDC	0.00052516	3
35	SLC35G1	0.00053197	1
36	NonTargetingControlGuideForHuman_0295	0.00057329	1
37	CHMP7	0.00064731	2
38	DCTD	0.00068318	1
39	SLC17A2	0.000685	3
40	NRN1	0.00069499	2
41	SLC12A6	0.00073086	2
42	HAUS2	0.00076401	3
43	SIGLEC11	0.00093702	1
44	CEACAM4	0.00095382	2
45	SLC25A14	0.00098924	2
46	WRAP73	0.0011091	3
47	hsa-mir-3133	0.0011582	2
48	MDH2	0.0011918	2
49	hsa-mir-103b-1	0.0011968	1
50	MBTPS2	0.0012222	2
51	KCNA1	0.0012789	2
52	AP3S2	0.0013375	3
53	GATM	0.0013784	3
54	CTR9	0.0014197	3
55	FOXS1	0.0014774	3
56	NonTargetingControlGuideForHuman_0066	0.0015187	1
57	hsa-mir-4448	0.0015291	1
58	TMCO5A	0.0015714	2
59	C8orf34	0.001595	1
60	HIST1H2AA	0.0016899	3
61	QTRTD1	0.0016958	3
62	TSHB	0.0017235	1
63	GBP5	0.0017812	2
64	PER3	0.0018166	3
65	TMPRSS5	0.001817	3
66	TMOD3	0.0018361	3
67	HSF1	0.0018561	1
68	USP15	0.0019442	2
69	DND1	0.0019955	1
70	RFPL4A	0.002055	3
71	SPTBN5	0.0020573	3
72	ACTC1	0.0021154	3
73	THEMIS2	0.0022026	3
74	hsa-mir-1912	0.0022979	2
75	ACVR2B	0.002361	3
76	LIPN	0.002376	1
77	LOC154872	0.0024164	2
78	SLC22A23	0.0025095	3
79	NUSAP1	0.0025477	3
80	IFNA6	0.0026271	1
81	PABPC1L2A	0.0026435	1
82	MYEF2	0.0026449	3
83	TXK	0.0027425	1
84	CTNNB1	0.0028179	3
85	ZFAND3	0.0028678	1
86	TIGD3	0.0028742	2
87	PAK6	0.0028832	3
88	MYO5C	0.0028901	2
89	FRS2	0.0028964	3
90	TMOD2	0.0029514	3
91	IDH3B	0.0030331	3
92	SLC4A1	0.0030535	3
93	ZC2HC1A	0.003133	1
94	SMIM18	0.0032229	2
95	NonTargetingControlGuideForHuman_0191	0.003227	1
96	LGALS2	0.0032388	1
97	STARD9	0.0032906	3
98	BLOC1S4	0.0033301	2
99	NonTargetingControlGuideForHuman_0188	0.003356	1
100	CDK20	0.0033641	3
101	ITIH2	0.003415	2
102	ANGPT1	0.0034613	3
103	STX19	0.0034622	3
104	EMR2	0.0034822	3
105	MPHOSPH6	0.0034994	3
106	NonTargetingControlGuideForHuman_0417	0.0035376	1
107	TMEM259	0.0035449	3
108	NonTargetingControlGuideForHuman_0856	0.0036139	1
109	KLLN	0.0036498	2
110	PPIP5K1	0.0036511	3
111	ZNF804B	0.0037083	3
112	DLX5	0.0037319	1
113	C6orf58	0.0037742	2
114	HDGFL1	0.0038051	3
115	ARPP19	0.0038223	3
116	APBB2	0.0038614	3
117	SLC11A1	0.003994	1
118	ZDHHC15	0.0040484	2
119	IMPAD1	0.0040716	2
120	LOC554223	0.0040757	3
121	GIMAP2	0.0040861	2
122	DMXL2	0.0040925	2
123	DENND4B	0.0041252	3
124	SVOPL	0.0041384	2
125	FBXO42	0.0041438	3
126	GABRA3	0.0041629	3
127	TMEM132D	0.0042464	2
128	UBASH3A	0.0042523	3
129	ASF1B	0.004265	2
130	GSDMD	0.0042769	1
131	UBE4A	0.0043958	1
132	C15orf48	0.0044644	3
133	SLIT1	0.0046029	2
134	ONECUT1	0.0046079	2
135	CT47B1	0.0046356	2
136	VTN	0.0046451	1
137	AVEN	0.004735	3
138	TRMT2B	0.0048045	3
139	ECI2	0.0049257	1
140	CCL28	0.0049303	3
141	BEND6	0.0050088	3
142	DAZAP1	0.0050497	1
143	SQRDL	0.0050565	2
144	PRR15L	0.0051682	2
145	LARP7	0.0051696	3
146	KLHL21	0.0051778	3
147	KCNRG	0.0051796	2
148	SPATA8	0.0052845	1
149	ANO4	0.005413	1
150	hsa-mir-1-1	0.005452	2
151	RERGL	0.0054838	2
152	CDYL	0.0054879	3
153	CMC4	0.0055133	3
154	LPCAT4	0.0055256	3
155	THNSL2	0.0055256	1
156	ACTN2	0.005774	2
157	UTP14C	0.0058376	1
158	TMEM95	0.005843	2
159	FANCD2OS	0.0059198	1
160	C15orf54	0.0060156	1
161	PTH2	0.0061027	1
162	APOE	0.0061527	2
163	PDYN	0.0061654	2
164	SLC12A1	0.0062122	2
165	RMDN3	0.0062626	1
166	HIST1H1B	0.0063466	1
167	DNAJB12	0.0064102	2
168	TMEM232	0.0064274	1
169	CORT	0.006451	2
170	PAMR1	0.0065169	1
171	ARSH	0.0065977	2
172	SLC2A13	0.0065986	2
173	SAR1A	0.0066054	2
174	KLRC4	0.0066813	1
175	CTTN	0.0066899	2
176	PLA2G16	0.006773	1
177	hsa-mir-876	0.0068198	2
178	OR1B1	0.0068525	1
179	NonTargetingControlGuideForHuman_0244	0.0070082	1
180	CCL3L3	0.0070132	2
181	TK2	0.0070191	2
182	STRN	0.0070382	2
183	PRODH	0.0071258	1
184	RPS4Y1	0.0072066	2
185	FBXO5	0.0072194	1
186	KCNJ13	0.0072834	2
187	FAM228A	0.0073034	1
188	TF	0.0074777	1
189	hsa-mir-4711	0.007535	2
190	hsa-mir-4482	0.0076308	1
191	FNIP1	0.0076444	1
192	SPIN2B	0.0076753	2
193	ARPP21	0.0077239	1
194	E2F3	0.0077425	2
195	MFSD8	0.0077983	1
196	SCLY	0.0078787	1
197	ZBTB7C	0.0079332	2
198	TPMT	0.0079682	2
199	FOSL1	0.0079977	2
200	KAT6B	0.0080599	1
201	RELA	0.0081175	2
202	SLC6A8	0.0081462	1
203	CNRIP1	0.0082261	1
204	EFR3B	0.0083005	1
205	hsa-mir-4539	0.008341	1
206	CCDC149	0.0083591	2
207	PCDH1	0.0083732	1
208	C16orf72	0.0084477	2
209	SLC27A2	0.0085181	2
210	ZNF827	0.0085453	2
211	hsa-mir-1238	0.0086034	2
212	hsa-mir-5193	0.0086148	1
213	CMTR2	0.0086239	2
214	MAN2B2	0.0086266	1
215	hsa-mir-4699	0.0086584	2
216	MAB21L2	0.008687	2
217	PHLPP2	0.0087083	2
218	ZDHHC16	0.0088082	1
219	IL9R_Y	0.0088277	2
220	OR10V1	0.0088559	2
221	TTC26	0.0088877	1
222	SLC18A2	0.0089744	1
223	PRKAG3	0.0090516	2
224	CYP11A1	0.0090698	1
225	SEMA6B	0.0091529	1
226	hsa-mir-514a-1	0.0091856	2
227	NINL	0.0092015	2
228	UNC5C	0.0092373	1
229	SLC35E3	0.0093209	2
230	FRMD5	0.0093227	2
231	ACOT4	0.0093967	1
232	TRIP10	0.0094526	2
233	TMEM14C	0.0094862	1
234	MAP1S	0.009493	2
235	RETNLB	0.0095647	1
236	HNRNPA0	0.0096065	2
237	NARS	0.0096515	1
238	FLOT1	0.0097377	1
239	STX10	0.0098109	2
240	TMEM189-UBE2V1	0.009819	2
241	SLCO3A1	0.009859	2
242	TERF2IP	0.0099126	1
243	CPSF7	0.009968	2
244	CETN1	0.0099825	2
245	EVI5L	0.0099957	2
246	WDR49	0.010177	2
247	TMEM170B	0.010231	2
248	CCDC134	0.010269	1
249	TBC1D21	0.010354	1
250	OTOP2	0.010408	2
251	C10orf82	0.010497	2
252	NonTargetingControlGuideForHuman_0573	0.010508	1
253	ARHGAP33	0.010581	2
254	EGFLAM	0.010706	1
255	SDCBP2	0.010716	2
256	GPR155	0.010801	1
257	OR4D6	0.010834	2
258	ZNF780B	0.010921	2
259	IGSF3	0.010967	1
260	SPATA31A2	0.010974	1
261	PAF1	0.010999	2
262	CELA3B	0.011078	2
263	AP4E1	0.01115	2
264	UBAC1	0.011151	1
265	SNX21	0.011247	1
266	CLDN8	0.011252	2
267	MEPE	0.011317	2
268	LACE1	0.011338	1
269	NOSIP	0.011345	2
270	CSRNP2	0.011412	1
271	BRICD5	0.0115	1
272	CIR1	0.011563	2
273	MAGEB6	0.011592	2
274	C20orf194	0.0116	2
275	NonTargetingControlGuideForHuman_0101	0.011635	1
276	ACTL9	0.011695	2
277	GPX1	0.011704	2
278	KLF13	0.011725	2
279	ZNF165	0.01176	1
280	LOC100506688	0.011817	2
281	CMSS1	0.011847	1
282	SLC52A3	0.011904	2
283	ST6GALNAC6	0.011928	1
284	IZUMO2	0.011987	2
285	NonTargetingControlGuideForHuman_0834	0.012101	1
286	SMPD2	0.012109	1
287	HCN2	0.012134	2
288	SCD	0.012154	2
289	LRRC58	0.012168	2
290	MAGEA8	0.01219	2
291	NonTargetingControlGuideForHuman_0519	0.012234	1
292	SAMD4A	0.012247	2
293	hsa-mir-6793	0.012264	1
294	SLC6A9	0.012272	2
295	ZNF30	0.012279	2
296	CTDSP2	0.012284	2
297	hsa-mir-184	0.012287	2
298	QARS	0.012351	1
299	NARG2	0.01244	1
300	CAPN7	0.012456	2
301	ATAT1	0.012503	2
302	PREX2	0.012517	1
303	hsa-mir-4640	0.01253	1
304	GAB3	0.012603	1
305	FBXW4	0.012665	2
306	CLRN3	0.012671	2
307	OR5I1	0.01284	2
308	FXYD7	0.012854	1
309	hsa-mir-1283-2	0.012931	1
310	AKAP3	0.012945	1
311	SCAF4	0.012947	2
312	CEBPE	0.013023	1
313	hsa-mir-1469	0.013043	1
314	NOX3	0.013043	2
315	DUOXA1	0.013049	2
316	TMEM225	0.01318	2
317	BHLHE22	0.013198	1
318	NonTargetingControlGuideForHuman_0700	0.013232	1
319	hsa-mir-211	0.013253	2
320	hsa-mir-6794	0.013268	1
321	SLAMF8	0.01328	1
322	TJAP1	0.013338	2
323	VPS41	0.013365	1
324	HIST1H2AB	0.013377	2
325	IQGAP3	0.013449	1
326	TYMS	0.013573	2
327	TRHDE	0.013583	2
328	APOL5	0.013605	2
329	RAB11FIP1	0.013618	1
330	MALL	0.013654	2
331	HIST1H2AE	0.013721	1
332	PLLP	0.013722	2
333	FPR2	0.013806	2
334	HEATR6	0.013893	1
335	ADAM30	0.013928	2
336	ANAPC1	0.014075	2
337	LAS1L	0.014156	1
338	UPK2	0.014197	2
339	GPR75-ASB3	0.014237	1
340	LPA	0.014325	1
341	SLPI	0.014401	1
342	HIST1H2BB	0.014569	2
343	BPHL	0.014578	2
344	hsa-mir-3144	0.014586	1
345	TRIM22	0.014597	2
346	NonTargetingControlGuideForHuman_0412	0.014601	1
347	PDGFB	0.014606	2
348	AGAP11	0.014621	2
349	ITGA4	0.014638	2
350	MOGS	0.014653	2
351	C2orf40	0.014732	1
352	OR4C15	0.014761	2
353	PHYHD1	0.014891	2
354	FAM153A	0.014906	1
355	DNASE1L1	0.014908	2
356	GALK1	0.014995	2
357	CTGF	0.015043	2
358	OSCP1	0.015053	2
359	USH1C	0.015072	1
360	MINOS1	0.015126	2
361	HIST1H2AL	0.015241	2
362	STAR	0.015241	1
363	ENOX2	0.015318	1
364	NonTargetingControlGuideForHuman_0442	0.015474	1
365	CECR5	0.015519	2
366	ADAMTS7	0.015586	1
367	HIRA	0.015635	2
368	hsa-mir-1244-2	0.015696	1
369	KDM3A	0.015763	2
370	RCAN2	0.015841	1
371	SMEK2	0.015884	2
372	CRB1	0.016078	1
373	ACTRT1	0.016082	2
374	NonTargetingControlGuideForHuman_0427	0.016103	1
375	NonTargetingControlGuideForHuman_0373	0.016129	1
376	CASC4	0.016197	2
377	hsa-mir-744	0.016204	1
378	RASGRP2	0.01629	2
379	FAM228B	0.016323	1
380	LCT	0.016394	2
381	CCDC82	0.016407	1
382	GRM4	0.01649	2
383	GJB7	0.016493	1
384	GPATCH2L	0.016548	2
385	PRPF4B	0.016558	2
386	C18orf42	0.01657	1
387	ZNF501	0.016645	1
388	ITM2B	0.016712	2
389	KRTAP25-1	0.016723	1
390	TMEM158	0.016741	2
391	COL22A1	0.016758	2
392	PDGFD	0.016805	1
393	EXD3	0.016897	1
394	HPS4	0.016957	2
395	TMEM191B	0.016964	2
396	ZFP36L2	0.016973	2
397	HSPBAP1	0.016978	1
398	NonTargetingControlGuideForHuman_0933	0.016983	1
399	hsa-mir-632	0.017026	1
400	IRF4	0.017032	2
401	FAM216A	0.017063	1
402	HNRNPD	0.017094	2
403	NEUROD1	0.017139	2
404	MAN1B1	0.017147	1
405	TRIOBP	0.017401	2
406	PPP2CB	0.017492	1
407	SLCO4C1	0.017587	1
408	KCNH6	0.017603	2
409	UNCX	0.017619	2
410	KISS1R	0.017634	2
411	OR2T12	0.017673	1
412	PBDC1	0.017841	1
413	WNT8A	0.01787	2
414	SSNA1	0.017915	2
415	HIST1H4L	0.017955	2
416	GSDMB	0.017963	2
417	ANAPC15	0.017993	1
418	NOL9	0.018029	2
419	SLC6A16	0.018069	1
420	SMARCD2	0.018101	2
421	LAPTM4B	0.018121	2
422	NonTargetingControlGuideForHuman_0781	0.018135	1
423	SCRG1	0.01816	1
424	ZNF57	0.018242	1
425	C6orf89	0.018327	1
426	CBR4	0.018476	2
427	C1orf198	0.018514	2
428	hsa-mir-4491	0.018604	2
429	hsa-mir-455	0.018657	1
430	C4orf26	0.018666	1
431	GRM7	0.018747	1
432	2021-12-01	0.018794	2
433	hsa-mir-21	0.018879	2
434	NPAP1	0.018898	2
435	CREB3L4	0.018911	2
436	M6PR	0.018912	1
437	USH2A	0.018977	2
438	CYB561	0.018995	1
439	SPPL2A	0.018999	2
440	LDLRAD1	0.019049	2
441	CENPN	0.019074	1
442	hsa-mir-5195	0.019099	1
443	hsa-mir-185	0.019148	2
444	ETNK2	0.019165	1
445	NEGR1	0.019234	2
446	ACAA1	0.019332	1
447	hsa-mir-7843	0.019383	1
448	PPP2R5D	0.019437	2
449	KCNN2	0.0195	1
450	PRF1	0.01958	1
451	OR51S1	0.019661	1
452	TTLL2	0.019691	2
453	GNG8	0.01974	1
454	MAGI2	0.019832	1
455	ALG12	0.019883	2
456	ADCY3	0.019916	1
457	XIRP2	0.020016	1
458	TRAF3IP3	0.020093	1
459	hsa-mir-519d	0.020178	1
460	STH	0.020184	2
461	C9orf24	0.020241	2
462	FGG	0.020259	2
463	C1GALT1	0.020342	1
464	DUOX2	0.020402	2
465	RCN3	0.020422	1
466	RHEBL1	0.020452	2
467	RNF130	0.0205	1
468	MRS2	0.020501	2
469	ARFGAP2	0.020546	2
470	STK38	0.020587	1
471	KCNU1	0.020606	2
472	KNSTRN	0.020842	1
473	CLC	0.020852	2
474	TERF1	0.020874	2
475	MMP15	0.020927	1
476	hsa-mir-6078	0.020947	2
477	C20orf195	0.021006	2
478	ANAPC13	0.021007	1
479	EVI2B	0.021083	1
480	CXCR5	0.021168	2
481	NonTargetingControlGuideForHuman_0907	0.021179	1
482	GABRB3	0.021191	2
483	IDUA	0.021206	2
484	SAP30	0.021243	2
485	PPP1R1A	0.021252	1
486	TAF12	0.021268	2
487	hsa-mir-7854	0.021331	2
488	OR1A2	0.021376	2
489	RNF149	0.021416	1
490	TYRO3	0.021428	2
491	ZNF131	0.021497	1
492	SREBF1	0.02151	2
493	SLC24A4	0.021536	2
494	C12orf52	0.021735	1
495	F11	0.021785	2
496	hsa-mir-4310	0.021816	2
497	OR7C1	0.021825	1
498	VWCE	0.021994	2
499	ALDH9A1	0.022001	1
500	VENTX	0.022013	2
501	GJD2	0.022025	2
502	NonTargetingControlGuideForHuman_0791	0.022036	1
503	DIRC2	0.022094	1
504	MBLAC2	0.02212	2
505	hsa-mir-147b	0.022223	2
506	EID1	0.022381	2
507	SERINC4	0.022404	2
508	EXD1	0.022417	2
509	SLC25A38	0.022438	1
510	FER	0.022528	1
511	MPP5	0.022615	1
512	MS4A8	0.022663	2
513	hsa-mir-518f	0.022684	1
514	CEP41	0.022697	1
515	ARID3C	0.022781	1
516	SYCE3	0.022781	2
517	TIMM17B	0.022801	2
518	CERS3	0.022846	2
519	HMCN1	0.022861	1
520	OR2V2	0.022881	2
521	MT1M	0.02292	1
522	ISOC2	0.02295	1
523	EPS8L2	0.023014	2
524	AGPAT3	0.023124	2
525	YWHAG	0.023169	2
526	TRPM1	0.023179	2
527	CACNB2	0.023234	2
528	ZNF266	0.023294	1
529	OR2B2	0.023317	2
530	SMG9	0.023346	2
531	NUAK2	0.023367	1
532	GHRL	0.023408	2
533	IBSP	0.023465	1
534	PSG3	0.023549	1
535	HIST1H4H	0.023551	2
536	NonTargetingControlGuideForHuman_0372	0.023578	1
537	LGALS13	0.023632	1
538	RPUSD2	0.023662	2
539	ARHGAP11A	0.023699	2
540	ATMIN	0.02372	1
541	STX16	0.023761	2
542	OSBPL11	0.023795	1
543	NDUFB7	0.023812	2
544	IDH3A	0.023872	1
545	SORD	0.023952	2
546	hsa-mir-3125	0.023973	2
547	SYPL1	0.024039	2
548	DECR1	0.024051	2
549	TMCO1	0.024068	2
550	OR5V1	0.024117	2
551	FAM211B	0.02412	1
552	MS4A14	0.024221	2
553	NonTargetingControlGuideForHuman_0216	0.024234	1
554	HIST1H2AK	0.024285	1
555	NonTargetingControlGuideForHuman_0258	0.0243	1
556	MAGEA9B	0.024372	1
557	ADAMTSL1	0.024372	1
558	EPHB1	0.024389	2
559	MAP4K3	0.024408	2
560	RPS25	0.024531	1
561	OR4D1	0.024606	2
562	LSS	0.024654	2
563	OR4A47	0.0247	2
564	MTMR10	0.02472	2
565	MDM1	0.024785	2
566	TP53BP1	0.024789	1
567	UNC93A	0.02481	2
568	RAD54B	0.024824	2
569	CTXN2	0.024956	1
570	XRRA1	0.025028	1
571	SBK1	0.025104	1
572	NonTargetingControlGuideForHuman_0512	0.025147	1
573	BRS3	0.025194	1
574	PANK3	0.025206	2
575	ACSL3	0.02524	2
576	hsa-mir-4265	0.025248	1
577	FAM26F	0.025351	1
578	HSD17B11	0.025396	2
579	SLC25A5	0.025415	2
580	RALYL	0.025429	1
581	PELI1	0.025505	1
582	MAP4K5	0.025605	2
583	ZNF571	0.02564	2
584	DUSP9	0.025651	2
585	LSG1	0.02568	1
586	GPSM2	0.025724	2
587	PCMT1	0.025764	1
588	SESTD1	0.025801	2
589	DPY19L3	0.02585	1
590	ZNF384	0.025852	2
591	FOXP3	0.025927	1
592	ELF1	0.025997	1
593	hsa-mir-24-2	0.025998	1
594	SLC46A2	0.026014	2
595	RFTN2	0.026082	2
596	NonTargetingControlGuideForHuman_0263	0.026092	1
597	HERC2	0.026097	2
598	PSPH	0.026125	2
599	PIM2	0.026175	2
600	DIRAS2	0.026219	2
601	PROC	0.026317	2
602	TAS2R1	0.02647	2
603	CLEC14A	0.026545	1
604	BBS9	0.026695	1
605	UBE2W	0.026714	2
606	ZNF883	0.026768	2
607	HNRNPH3	0.026847	1
608	KRT6B	0.026936	2
609	ZNF345	0.026983	2
610	MKRN2	0.027017	1
611	SPINT2	0.027033	2
612	PGBD4	0.027159	2
613	PPAPDC1A	0.027173	1
614	DPYSL3	0.027181	2
615	SNX24	0.027222	2
616	POM121	0.027227	2
617	WISP3	0.027247	1
618	EGFL6	0.027248	2
619	CELSR1	0.027304	2
620	IL20RB	0.027334	1
621	MFSD6	0.027403	2
622	OR4M2	0.027447	2
623	SLC28A2	0.027464	2
624	SLC27A1	0.027478	1
625	MASP1	0.027492	2
626	BAAT	0.027544	1
627	EFS	0.027628	2
628	TRIM61	0.027634	1
629	GCNT4	0.02771	2
630	FAR1	0.027711	1
631	BDH2	0.027747	2
632	DDX43	0.027865	1
633	LGALS9C	0.027866	1
634	OPHN1	0.027927	2
635	CLEC4E	0.027942	1
636	GDPD1	0.028017	1
637	BID	0.028081	2
638	FZD10	0.028093	1
639	DNTT	0.028166	2
640	ASCL4	0.028173	1
641	SEC14L4	0.028315	2
642	CKS2	0.028336	1
643	NCL	0.028405	2
644	SENP2	0.028417	2
645	ANKHD1-EIF4EBP3	0.028516	2
646	PBX3	0.028716	2
647	CCDC171	0.02874	1
648	RTCA	0.028759	2
649	YPEL4	0.028819	2
650	CCDC27	0.028941	2
651	TSPYL5	0.028973	1
652	TUBGCP5	0.029033	2
653	OGDHL	0.029046	1
654	TMEM110	0.029046	2
655	CDC6	0.029121	1
656	C6orf222	0.029196	2
657	GPR22	0.02921	1
658	PARD6G	0.029225	2
659	DOCK11	0.029237	2
660	VHL	0.029281	2
661	GSTA5	0.029305	1
662	PI16	0.029372	2
663	HOXC13	0.029382	1
664	FJX1	0.029443	2
665	C8orf86	0.029455	2
666	PARP12	0.029526	2
667	MYD88	0.029528	1
668	MESP1	0.0296	1
669	PEX11B	0.029601	2
670	ANKH	0.029679	2
671	SIRT5	0.029682	1
672	KIAA0232	0.029761	1
673	KIF13B	0.029889	2
674	CDC37	0.029913	2
675	NR3C1	0.029923	1
676	IQCH	0.029944	2
677	PRDM1	0.029999	1
678	ATP6V0E2	0.030017	2
679	TRAF1	0.030071	2
680	LOC286238	0.030077	1
681	S100A10	0.030145	2
682	CSNK1G1	0.030153	1
683	C17orf98	0.030207	2
684	ARSB	0.030312	1
685	TSEN34	0.030383	1
686	SERTAD1	0.030392	2
687	MCM3	0.030441	2
688	PDLIM1	0.030464	1
689	OR2AP1	0.030488	2
690	RPL19	0.030533	1
691	IL4R	0.030571	2
692	KDM4A	0.030596	2
693	RORB	0.03063	2
694	TNFSF10	0.030656	2
695	HARBI1	0.03069	1
696	ITGA8	0.030694	2
697	CHRFAM7A	0.030785	2
698	HSDL1	0.030846	1
699	IQGAP1	0.030876	2
700	CARNS1	0.030894	2
701	BCL2L11	0.03092	1
702	PRAMEF1	0.030954	2
703	NonTargetingControlGuideForHuman_0517	0.030973	1
704	MATN3	0.030977	2
705	NEK5	0.030991	1
706	PSG5	0.031048	2
707	PLA2G4F	0.031067	2
708	MS4A1	0.031077	1
709	ATAD2B	0.031092	2
710	CHST6	0.03116	1
711	APCS	0.031198	2
712	SLC25A44	0.031209	2
713	TRIM40	0.031268	2
714	ANKRD10	0.031317	1
715	HLA-DMA	0.03141	1
716	UGT2B4	0.031421	2
717	hsa-mir-1197	0.031443	1
718	AP1M1	0.031555	2
719	FIBIN	0.031654	1
720	PPP1R11	0.031741	1
721	NonTargetingControlGuideForHuman_0542	0.031759	1
722	MAGEL2	0.031762	2
723	ERG	0.031769	2
724	EFHD2	0.03181	2
725	GAB1	0.03182	1
726	TH	0.031825	2
727	WDFY4	0.031895	1
728	CYP3A4	0.031956	2
729	REL	0.032008	2
730	HLA-G	0.032132	1
731	LINGO2	0.032206	2
732	SLC3A2	0.032206	2
733	FHIT	0.032218	2
734	CAPN3	0.032276	1
735	CKMT1A	0.03233	1
736	DHCR24	0.032345	1
737	LRRC4C	0.032376	2
738	RNF219	0.032426	2
739	ZSCAN9	0.032479	2
740	PPP2R2A	0.0325	1
741	PLEKHA3	0.032588	1
742	E2F5	0.032671	1
743	KDM2A	0.032757	2
744	GAB2	0.03283	1
745	BCL10	0.032913	1
746	PRUNE2	0.032994	2
747	ZBTB37	0.032998	1
748	PDCL	0.033083	2
749	SUCLG2	0.033141	2
750	C4orf27	0.033165	1
751	EPB42	0.033207	2
752	OR5M8	0.033238	1
753	NonTargetingControlGuideForHuman_0035	0.033351	1
754	NEIL3	0.033359	2
755	SP100	0.033385	1
756	RAB13	0.033459	1
757	FUCA1	0.033466	2
758	ZFP37	0.03353	1
759	SYVN1	0.033552	2
760	STAT3	0.03358	2
761	CAP2	0.033601	1
762	FMN1	0.033636	2
763	NonTargetingControlGuideForHuman_0473	0.033653	1
764	CEACAM1	0.033685	2
765	FBXL7	0.033698	2
766	HIST1H4I	0.033711	2
767	OCA2	0.033721	2
768	DDX39A	0.033754	1
769	SKAP2	0.033804	2
770	SLC16A9	0.033941	2
771	IL33	0.034067	2
772	MACF1	0.034069	1
773	LSMEM1	0.034083	2
774	hsa-mir-4715	0.034105	1
775	CLIC6	0.034151	1
776	AKAP12	0.034208	2
777	STK40	0.034221	2
778	OPN1SW	0.034247	2
779	PINX1	0.034306	1
780	SCGN	0.034314	2
781	SPON1	0.034328	2
782	FBN3	0.034379	1
783	NonTargetingControlGuideForHuman_0190	0.034402	1
784	MB	0.034423	2
785	KRT32	0.034453	1
786	CFI	0.034524	2
787	NLRP8	0.03453	1
788	PRDX5	0.034533	2
789	CXCL16	0.034604	1
790	LRWD1	0.034642	2
791	AZU1	0.034657	2
792	P2RX6	0.034672	2
793	CSN1S1	0.034692	1
794	OR2T10	0.034727	2
795	EIF2AK4	0.034772	2
796	AKAP2	0.034819	2
797	BTF3	0.034845	2
798	LIPG	0.034853	1
799	IDH1	0.034873	2
800	FAM46C	0.034938	1
801	NMU	0.035027	1
802	CD27	0.035056	2
803	CAV1	0.035105	1
804	TMPO	0.035185	1
805	POP1	0.035245	2
806	NTSR2	0.035361	2
807	POC1A	0.035431	1
808	CASP14	0.035489	2
809	NR1H4	0.035506	2
810	OR10K1	0.035582	1
811	CA12	0.035585	2
812	NonTargetingControlGuideForHuman_0959	0.035607	1
813	hsa-mir-29c	0.035647	1
814	MILR1	0.035659	1
815	FAM120AOS	0.035734	1
816	JUND	0.035814	1
817	TKTL1	0.035899	1
818	CLDN10	0.035979	2
819	MYCBPAP	0.03598	1
820	ZNF792	0.036011	2
821	HDGF	0.036105	2
822	KRTAP16-1	0.036116	2
823	ELAVL3	0.036129	1
824	RBMS2	0.036143	2
825	KIAA1755	0.036211	1
826	CACNG4	0.03629	2
827	FAM103A1	0.03636	1
828	KHDC1	0.036392	2
829	CPEB3	0.036423	2
830	OR5T1	0.036448	1
831	FREM1	0.036537	1
832	MAPK3	0.036684	1
833	SNED1	0.036743	2
834	UMPS	0.036774	1
835	RCBTB2	0.03685	1
836	CASP2	0.036876	2
837	OR2A2	0.036902	2
838	NMRK1	0.036931	2
839	BLCAP	0.037003	2
840	PCM1	0.03701	1
841	RAB31	0.037084	2
842	PARPBP	0.037085	1
843	CYP19A1	0.037107	2
844	FGF6	0.037239	1
845	EYA1	0.037323	1
846	BMP2K	0.037473	1
847	COL3A1	0.037553	1
848	NonTargetingControlGuideForHuman_0457	0.037564	1
849	NonTargetingControlGuideForHuman_0505	0.03758	1
850	DIRAS1	0.037583	2
851	NUDT2	0.037609	2
852	COLGALT1	0.037642	1
853	HIST1H2AI	0.037657	1
854	NonTargetingControlGuideForHuman_0657	0.037701	1
855	KDM5A	0.037854	2
856	SV2B	0.037873	1
857	EIF4E2	0.037974	2
858	ZNF687	0.038012	2
859	CHODL	0.038037	1
860	IWS1	0.03804	2
861	CCNDBP1	0.038133	2
862	USP36	0.038195	1
863	ZNF622	0.038277	1
864	APOBR	0.038353	1
865	SERF2	0.038378	2
866	NonTargetingControlGuideForHuman_0044	0.03846	1
867	RGCC	0.038504	1
868	FAM83E	0.038584	2
869	AQP12B	0.038661	1
870	WNT11	0.038737	2
871	CBLN3	0.038815	1
872	MRPL50	0.038889	1
873	ABHD2	0.038971	1
874	NonTargetingControlGuideForHuman_0121	0.039093	1
875	SLC9A7	0.039132	1
876	TRAP1	0.03921	1
877	VSIG4	0.039235	2
878	POT1	0.03926	2
879	SLC39A14	0.039284	2
880	DCUN1D2	0.039285	1
881	NLRP11	0.039293	2
882	CAPN6	0.039321	2
883	ZP1	0.039336	2
884	FBXO9	0.039398	2
885	TDRD7	0.039518	2
886	ESCO1	0.039603	1
887	EIF2AK2	0.039681	1
888	NonTargetingControlGuideForHuman_0387	0.039692	1
889	PLAC1L	0.039771	1
890	AIMP1	0.039848	2
891	SMARCA5	0.039858	2
892	DLG3	0.039922	1
893	EIF4EBP2	0.039973	2
894	CRLF2_X	0.040046	1
895	hsa-mir-5002	0.04007	1
896	PIWIL3	0.040074	1
897	SEMA4G	0.040106	2
898	POSTN	0.040149	1
899	GNB2	0.040149	2
900	hsa-mir-329-2	0.04022	1
901	LSAMP	0.040226	1
902	EPS8L3	0.040275	2
903	BACE1	0.040289	2
904	GOLGA4	0.040368	1
905	PAGE5	0.040382	2
906	OLAH	0.040515	1
907	NonTargetingControlGuideForHuman_0918	0.040553	1
908	KIAA1210	0.040586	1
909	SNX20	0.040608	2
910	C1QTNF7	0.040656	2
911	FOLH1	0.040712	2
912	TG	0.040803	1
913	SLC7A11	0.040888	1
914	EFNA5	0.040894	2
915	FAF2	0.040961	1
916	KDM5D	0.040971	2
917	C20orf197	0.041038	1
918	TNIP2	0.041073	2
919	KRTAP19-8	0.041122	1
920	PTPN11	0.041199	1
921	FTMT	0.04127	1
922	UHRF1BP1L	0.041291	2
923	ZNF654	0.041332	2
924	ZNF280C	0.041345	2
925	SSTR4	0.041363	2
926	GOLGA2	0.041396	2
927	GANC	0.041431	2
928	SLC22A15	0.041495	1
929	PRODH2	0.041559	2
930	IQCF1	0.041574	2
931	CSRP2	0.041588	2
932	OS9	0.041603	2
933	AQP10	0.04165	1
934	PPP4R2	0.041723	1
935	HHIPL1	0.041724	2
936	SLC4A10	0.041784	2
937	PTPRCAP	0.041797	1
938	ABI1	0.041915	2
939	ZNF446	0.041952	1
940	COL4A3	0.042026	2
941	MSTN	0.042034	1
942	SNRK	0.042072	2
943	MYH7	0.042095	2
944	OR12D3	0.042104	1
945	SPATC1	0.042164	2
946	PPP1CA	0.042183	1
947	UQCC	0.042272	1
948	ZBTB39	0.042328	1
949	XAGE5	0.042338	2
950	TMEM14B	0.04241	1
951	IVNS1ABP	0.042447	2
952	PXK	0.042471	2
953	NFRKB	0.042522	2
954	SRBD1	0.042568	2
955	MRPL9	0.042576	2
956	BBS10	0.042602	2
957	HIBCH	0.042639	1
958	MYEOV	0.04264	2
959	hsa-mir-1266	0.04264	1
960	OR5AS1	0.042667	2
961	CDAN1	0.042697	2
962	SYT2	0.042712	1
963	CRYM	0.042726	2
964	USP35	0.042777	1
965	KRTAP13-4	0.042858	1
966	NT5C1B	0.042883	1
967	TRAM1	0.04293	2
968	CILP	0.042997	1
969	PSMC2	0.043169	1
970	CCDC11	0.043176	2
971	PENK	0.043246	1
972	TNFAIP8L3	0.043254	2
973	MST1R	0.043373	2
974	FNDC7	0.043394	1
975	UBR4	0.043453	2
976	OR2H1	0.04349	1
977	ZNF708	0.043522	2
978	TNPO1	0.043564	1
979	RPS18	0.043647	1
980	SIVA1	0.043685	2
981	MNT	0.043726	1
982	C1GALT1C1	0.043745	2
983	USP4	0.043798	1
984	GOLGA6L1	0.0438	2
985	CASP10	0.0439	2
986	THOP1	0.044022	1
987	TMSB15A	0.044074	1
988	GPR107	0.044094	1
989	UBR1	0.044171	1
990	QPCT	0.044246	1
991	RASGRP1	0.044248	2
992	HERC4	0.04436	2
993	SLC43A3	0.04445	1
994	ISL2	0.04447	2
995	SYNPO2L	0.044484	2
996	LOC100129924	0.044514	2
997	ANXA7	0.044514	2
998	HIST1H4B	0.044527	1
999	FAM20C	0.044574	2
1000	hsa-mir-4509-2	0.044597	1
1001	DTWD1	0.044618	2
1002	PTMS	0.044672	1
1003	IFNE	0.044731	2
1004	CYP20A1	0.044743	1
1005	RBM15	0.044756	2
1006	hsa-mir-4689	0.044798	1
1007	BRINP1	0.044798	2
1008	ACIN1	0.044818	1
1009	FRMD6	0.044896	1
1010	CD300C	0.044921	2
1011	NonTargetingControlGuideForHuman_0316	0.04496	1
1012	CTTNBP2NL	0.044965	1
1013	SLC2A11	0.045054	1
1014	NonTargetingControlGuideForHuman_0047	0.045084	1
1015	H1FNT	0.045219	1
1016	DNAJA1	0.045283	2
1017	LSM4	0.0453	1
1018	RERE	0.0453	2
1019	NXF5	0.045345	2
1020	THRB	0.045377	1
1021	RGSL1	0.045418	2
1022	PHC3	0.045451	1
1023	GPANK1	0.045483	2
1024	NonTargetingControlGuideForHuman_0846	0.045506	1
1025	OR7D4	0.045528	2
1026	UBTD2	0.045532	2
1027	MS4A7	0.045556	2
1028	FAM71E1	0.045569	2
1029	UNC119	0.045599	1
1030	NFIX	0.045622	2
1031	SEC61A2	0.045758	1
1032	MTRNR2L8	0.045785	1
1033	ELP6	0.045833	1
1034	PHF21A	0.045901	1
1035	ISL1	0.045979	1
1036	FSIP1	0.045989	2
1037	SLIT3	0.046048	1
1038	UNC45B	0.046088	2
1039	ETV6	0.046125	1
1040	CSAG1	0.046177	2
1041	JMY	0.046213	1
1042	NHLRC1	0.046224	2
1043	MRPL11	0.046254	2
1044	POLE2	0.046285	1
1045	SLC20A2	0.046337	2
1046	BTBD6	0.046354	1
1047	SLC25A29	0.046502	1
1048	CDHR5	0.046561	2
1049	KRTAP5-9	0.046579	1
1050	SEMA3F	0.046656	2
1051	MAGEB16	0.046727	2
1052	GLRA3	0.04673	1
1053	C17orf112	0.046765	2
1054	C6orf48	0.046801	2
1055	BDP1	0.046807	1
1056	PAIP2B	0.046814	2
1057	C20orf111	0.046889	1
1058	hsa-mir-4653	0.046948	1
1059	COL15A1	0.046961	1
1060	C15orf56	0.046966	2
1061	IDI2	0.047035	1
1062	HOXA6	0.047108	1
1063	TYRP1	0.047183	1
1064	CAMSAP1	0.047258	1
1065	MAL	0.047321	2
1066	RNF122	0.047328	2
1067	CD40LG	0.04734	1
1068	ELFN2	0.047355	2
1069	C16orf70	0.04741	1
1070	GATSL2	0.047423	1
1071	PHB2	0.047489	1
1072	SAMSN1	0.047575	1
1073	SLIRP	0.047656	1
1074	TLR4	0.047743	1
1075	PRR14L	0.047754	2
1076	hsa-mir-3160-1	0.047784	1
1077	SBSN	0.047788	2
1078	RHCE	0.047884	2
1079	NonTargetingControlGuideForHuman_0859	0.047973	1
1080	PLEKHA7	0.048061	1
1081	FKBP15	0.048138	1
1082	ABCB11	0.04823	1
1083	HJURP	0.048283	2
1084	PORCN	0.04831	2
1085	PLA2G4B	0.048369	2
1086	C11orf86	0.048473	1
1087	MID2	0.048554	1
1088	PTPRK	0.048635	1
1089	CCDC179	0.048711	1
1090	THBS1	0.048777	2
1091	EIF3F	0.048787	1
1092	TMEM150A	0.048794	2
1093	hsa-mir-1182	0.048856	1
1094	CRLF1	0.048933	1
1095	SEMA3D	0.048951	2
1096	FBXL6	0.049009	2
1097	SAMD8	0.049057	2
1098	FAM91A1	0.049175	1
1099	hsa-mir-4734	0.049212	1
1100	LDB2	0.049249	1
1101	hsa-mir-7113	0.049265	1
1102	CHORDC1	0.049324	1
1103	STX8	0.049337	2
1104	OR13G1	0.049351	2
1105	LY96	0.049398	1
1106	BMF	0.049512	2
1107	HIST1H4D	0.049571	1
1108	CCDC17	0.049646	1
1109	HEBP2	0.049679	2
1110	NonTargetingControlGuideForHuman_0444	0.049712	1
1111	EMP1	0.049722	2
1112	MAT1A	0.049724	1
1113	MAEL	0.049789	2
1114	TBC1D2	0.049792	1
1115	NonTargetingControlGuideForHuman_0655	0.049822	1
1116	SLC4A1AP	0.049836	2
1117	LMBR1	0.049869	1
1118	IL7	0.049932	1
1119	NOD1	0.049971	2
1120	FZD3	0.049997	1
1121	hsa-mir-3649	0.050016	1
1122	GHSR	0.050072	1
1123	PHKG2	0.050135	1
1124	NEIL2	0.050189	2
1125	BTNL9	0.050218	2
1126	hsa-mir-548m	0.050293	1
1127	RFX7	0.050343	1
1128	HIST1H2BA	0.050371	2
1129	GPR116	0.05041	1
1130	DNHD1	0.050496	2
1131	IFI44L	0.050518	2
1132	HAUS7	0.050546	1
1133	PRCP	0.050558	2
1134	LRRFIP2	0.050618	1
1135	ISG20	0.050693	1
1136	RDH8	0.050768	1
1137	KLHL13	0.050776	2
1138	FBXO47	0.050792	2
1139	CYTH4	0.050822	2
1140	SCOC	0.050851	1
1141	NonTargetingControlGuideForHuman_0626	0.050852	1
1142	FAM214A	0.050883	2
1143	LPHN2	0.050908	2
1144	AEN	0.050921	1
1145	MAPKAP1	0.051013	2
1146	BTNL8	0.051065	1
1147	UQCC2	0.051105	1
1148	BLOC1S5	0.05114	1
1149	ATP6V1G1	0.051154	2
1150	PARP4	0.051169	2
1151	FGF8	0.051279	1
1152	POTEC	0.051338	2
1153	FKBP3	0.051404	2
1154	YTHDC2	0.051432	1
1155	NFYA	0.051463	2
1156	MAP4K4	0.051504	1
1157	MAML3	0.051539	2
1158	AXIN1	0.051587	1
1159	HIST1H2BH	0.051606	2
1160	OR51M1	0.051617	2
1161	LUC7L2	0.051654	1
1162	PSMB9	0.051657	1
1163	SRGAP3	0.051737	1
1164	SH3RF1	0.051793	2
1165	SUZ12	0.051814	1
1166	ZC3H10	0.051904	1
1167	KLHDC7B	0.051947	2
1168	GNPDA1	0.052064	1
1169	KIAA1211	0.052132	2
1170	LYN	0.052133	1
1171	KBTBD12	0.052179	2
1172	FGFBP1	0.052194	2
1173	PIK3R5	0.052213	2
1174	MUC7	0.052248	1
1175	GATA1	0.052272	2
1176	TNIK	0.052358	1
1177	GMPR	0.052399	2
1178	NonTargetingControlGuideForHuman_0186	0.052435	1
1179	NUDT6	0.052557	2
1180	NDUFAF7	0.052602	1
1181	MPL	0.052625	2
1182	FAM179A	0.052664	2
1183	CCR2	0.052671	1
1184	MGAM	0.052748	1
1185	NIPSNAP1	0.052787	2
1186	ALLC	0.052822	1
1187	LRRC25	0.052852	2
1188	AMBP	0.052897	1
1189	SEMG1	0.052975	1
1190	TAS2R42	0.053037	1
1191	NonTargetingControlGuideForHuman_0139	0.053061	1
1192	NIPA1	0.053099	2
1193	CGREF1	0.053099	2
1194	FAM110A	0.053111	1
1195	CD83	0.053172	1
1196	GNB5	0.053241	1
1197	EXTL3	0.053246	2
1198	TMEM218	0.053321	1
1199	NonTargetingControlGuideForHuman_0196	0.053336	1
1200	NAIP	0.053433	2
1201	NonTargetingControlGuideForHuman_0300	0.053442	1
1202	USP2	0.05353	2
1203	PAQR4	0.053546	1
1204	FTL	0.053549	2
1205	THNSL1	0.053627	1
1206	TRMT61B	0.053677	2
1207	DMD	0.0537	1
1208	HAS3	0.053774	1
1209	HTATIP2	0.053859	1
1210	ZCCHC18	0.053902	2
1211	ATP10D	0.053931	1
1212	NonTargetingControlGuideForHuman_0184	0.053961	1
1213	ITGB1BP2	0.054035	2
1214	OR9G4	0.054062	2
1215	BEX5	0.054077	2
1216	ZBTB10	0.05423	1
1217	CCNYL1	0.054264	2
1218	GOLGA5	0.054303	1
1219	WFDC9	0.054381	1
1220	RIOK3	0.054447	2
1221	KIAA0355	0.054453	1
1222	HBM	0.054521	1
1223	C2orf44	0.054531	2
1224	KIAA2022	0.054566	2
1225	ZFP69	0.054677	1
1226	LRIT3	0.054755	2
1227	DHX40	0.054832	1
1228	MPP4	0.054917	1
1229	BASP1	0.054926	2
1230	CCDC80	0.054979	2
1231	UBAP2L	0.055001	1
1232	EPDR1	0.055074	2
1233	NonTargetingControlGuideForHuman_0761	0.055097	1
1234	MYO1H	0.055253	1
1235	RAB8A	0.055283	1
1236	hsa-mir-19b-1	0.055312	1
1237	SLC16A4	0.05532	1
1238	PGAM5	0.055361	1
1239	NonTargetingControlGuideForHuman_0287	0.055376	1
1240	ZMPSTE24	0.055398	1
1241	C17orf82	0.055443	1
1242	MYH4	0.055482	1
1243	C11orf68	0.055555	1
1244	UBA6	0.055598	1
1245	SRPK3	0.055638	1
1246	hsa-mir-3169	0.055676	1
1247	PJA1	0.05571	1
1248	SLC1A3	0.055753	1
1249	CC2D2B	0.05584	1
1250	SYNGR2	0.055915	1
1251	NonTargetingControlGuideForHuman_0857	0.055917	1
1252	HGFAC	0.055951	1
1253	C10orf76	0.055993	1
1254	GDF11	0.056035	1
1255	RGS5	0.056075	1
1256	ZFP28	0.056269	1
1257	INHBB	0.05631	1
1258	hsa-mir-218-2	0.056341	1
1259	NonTargetingControlGuideForHuman_0264	0.056431	1
1260	EFHB	0.056431	1
1261	OR8H1	0.05647	1
1262	DHRS9	0.056559	1
1263	TMSB4X	0.056623	1
1264	NonTargetingControlGuideForHuman_0647	0.056624	1
1265	ESRP2	0.056638	1
1266	PLCE1	0.056676	1
1267	CYB561D2	0.056715	1
1268	FAM159B	0.056762	1
1269	IMMP1L	0.056799	1
1270	FOXJ3	0.05683	1
1271	NonTargetingControlGuideForHuman_0091	0.056872	1
1272	GABRG3	0.056875	1
1273	MYBPC2	0.056921	1
1274	FGFR1OP2	0.057004	1
1275	hsa-mir-134	0.057083	1
1276	LTBR	0.057087	1
1277	SIPA1L1	0.057124	1
1278	TMPRSS11F	0.057165	1
1279	hsa-mir-4758	0.057186	1
1280	ADAMTS9	0.057203	1
1281	TROVE2	0.057245	1
1282	HSP90AA1	0.057285	1
1283	hsa-mir-4769	0.057317	1
1284	CRHBP	0.05732	1
1285	hsa-mir-103a-1	0.057332	1
1286	SIGLEC1	0.057437	1
1287	NonTargetingControlGuideForHuman_0648	0.057452	1
1288	NonTargetingControlGuideForHuman_0831	0.057499	1
1289	CEP128	0.057551	1
1290	MYBPC3	0.057592	1
1291	LRP2	0.057631	1
1292	DZIP3	0.05767	1
1293	HNF1B	0.057711	1
1294	GPR123	0.057751	1
1295	LRRN2	0.057788	1
1296	ZNF304	0.057864	1
1297	PLEKHM3	0.05791	1
1298	SRPK2	0.057989	1
1299	hsa-mir-4716	0.058025	1
1300	TRMT1L	0.058027	1
1301	SHC2	0.058062	1
1302	NonTargetingControlGuideForHuman_0689	0.058102	1
1303	CAMK1D	0.058103	1
1304	USP47	0.058143	1
1305	NonTargetingControlGuideForHuman_0423	0.058181	1
1306	CHSY3	0.058184	1
1307	FGD6	0.058343	1
1308	CCL11	0.058385	1
1309	ACBD7	0.058462	1
1310	TROAP	0.058499	1
1311	PRR20D	0.05852	1
1312	VPREB1	0.058537	1
1313	NT5C	0.058584	1
1314	AAMDC	0.058665	1
1315	OAZ2	0.058703	1
1316	NonTargetingControlGuideForHuman_0891	0.058746	1
1317	hsa-mir-588	0.058775	1
1318	ALAD	0.058789	1
1319	PTPN14	0.058826	1
1320	SMAP2	0.058864	1
1321	USP50	0.058899	1
1322	ARL17B	0.058928	1
1323	VIM	0.058978	1
1324	OTUD3	0.059012	1
1325	GLB1	0.059049	1
1326	AIDA	0.059078	1
1327	GDI1	0.059126	1
1328	C19orf43	0.059173	1
1329	LGI4	0.059212	1
1330	NonTargetingControlGuideForHuman_0052	0.059247	1
1331	POLA2	0.05925	1
1332	KPNA2	0.059289	1
1333	HIST1H2AG	0.059369	1
1334	NonTargetingControlGuideForHuman_0356	0.059403	1
1335	CYP27A1	0.059407	1
1336	DRAM2	0.059479	1
1337	DEFB126	0.05956	1
1338	MAP6D1	0.059605	1
1339	L3MBTL2	0.059645	1
1340	PALM3	0.059681	1
1341	DPF3	0.059724	1
1342	BLZF1	0.05977	1
1343	GABPB2	0.059851	1
1344	HSPA8	0.059889	1
1345	HOXA10	0.059975	1
1346	CDK5R1	0.060016	1
1347	WDR19	0.060054	1
1348	NonTargetingControlGuideForHuman_0307	0.060139	1
1349	GSK3B	0.060212	1
1350	hsa-mir-6823	0.060248	1
1351	CD300LF	0.06032	1
1352	EDEM2	0.06037	1
1353	ANKRD65	0.060445	1
1354	GDAP2	0.060481	1
1355	CCR5	0.060558	1
1356	NonTargetingControlGuideForHuman_0249	0.060621	1
1357	ATP7B	0.060645	1
1358	NonTargetingControlGuideForHuman_0955	0.060656	1
1359	WAS	0.060678	1
1360	hsa-mir-4657	0.060691	1
1361	C1QTNF9B-AS1	0.060707	1
1362	hsa-mir-4451	0.060743	1
1363	SGK196	0.060776	1
1364	INPP5K	0.060792	1
1365	NonTargetingControlGuideForHuman_0890	0.060804	1
1366	CR2	0.06084	1
1367	GTF3C6	0.060875	1
1368	SENP1	0.060914	1
1369	DLEU7	0.060959	1
1370	ERCC5	0.061007	1
1371	PRR23B	0.06105	1
1372	hsa-mir-7852	0.06105	1
1373	ZSWIM3	0.061088	1
1374	JAG2	0.061132	1
1375	USP17L18	0.061168	1
1376	CCDC3	0.061177	1
1377	CMTM5	0.061267	1
1378	NonTargetingControlGuideForHuman_0145	0.061287	1
1379	C16orf86	0.061314	1
1380	NonTargetingControlGuideForHuman_0755	0.061344	1
1381	PUS7L	0.06135	1
1382	G6PC	0.061435	1
1383	NonTargetingControlGuideForHuman_0599	0.061459	1
1384	ZNF800	0.061478	1
1385	ZFYVE19	0.061554	1
1386	TGM3	0.061591	1
1387	C16orf58	0.061633	1
1388	NonTargetingControlGuideForHuman_0698	0.061656	1
1389	SLC25A40	0.061675	1
1390	RCN2	0.061713	1
1391	CHGB	0.061876	1
1392	SNRPN	0.061955	1
1393	STAG3	0.06199	1
1394	ZNF692	0.062067	1
1395	FRMPD2	0.062111	1
1396	NonTargetingControlGuideForHuman_0366	0.062147	1
1397	LAP3	0.062223	1
1398	DEFB127	0.062267	1
1399	SLC35B2	0.062299	1
1400	PRSS58	0.062371	1
1401	MED6	0.062418	1
1402	NonTargetingControlGuideForHuman_0903	0.062461	1
1403	HSD3B2	0.062548	1
1404	MYO3A	0.062578	1
1405	ZNF587B	0.062617	1
1406	PCDH12	0.062649	1
1407	HAS2	0.062689	1
1408	GPR65	0.062727	1
1409	LRRC6	0.062765	1
1410	ZKSCAN3	0.06281	1
1411	CHI3L2	0.062823	1
1412	ANKRD49	0.062844	1
1413	hsa-mir-5705	0.06296	1
1414	TIMMDC1	0.063011	1
1415	POU5F2	0.063053	1
1416	ZNF502	0.063093	1
1417	NonTargetingControlGuideForHuman_0644	0.063123	1
1418	HEATR4	0.063161	1
1419	BCS1L	0.0632	1
1420	hsa-mir-6085	0.063214	1
1421	hsa-mir-1277	0.063237	1
1422	AASDH	0.063279	1
1423	AGTR1	0.063318	1
1424	ASZ1	0.063359	1
1425	CLEC4A	0.06343	1
1426	C6orf62	0.063467	1
1427	LCE3B	0.063579	1
1428	TMEM200B	0.063618	1
1429	OR7C2	0.063658	1
1430	NonTargetingControlGuideForHuman_0909	0.063703	1
1431	FOLR2	0.063753	1
1432	PTK2	0.063794	1
1433	NonTargetingControlGuideForHuman_0606	0.0638	1
1434	NonTargetingControlGuideForHuman_0076	0.063815	1
1435	LGALS16	0.063816	1
1436	NonTargetingControlGuideForHuman_0746	0.063839	1
1437	CYS1	0.06387	1
1438	HS3ST5	0.063908	1
1439	hsa-mir-4712	0.063926	1
1440	DHRS4	0.063982	1
1441	NonTargetingControlGuideForHuman_0704	0.064023	1
1442	C17orf96	0.064033	1
1443	GDNF	0.064033	1
1444	ATG4C	0.064098	1
1445	hsa-mir-633	0.064102	1
1446	NonTargetingControlGuideForHuman_0247	0.064158	1
1447	GDF5	0.064178	1
1448	OR2Y1	0.064216	1
1449	OR51B6	0.064293	1
1450	PPAP2C	0.064411	1
1451	SZRD1	0.064449	1
1452	NonTargetingControlGuideForHuman_0913	0.064466	1
1453	TSGA10IP	0.064536	1
1454	ENAM	0.064614	1
1455	hsa-mir-544b	0.064642	1
1456	TMEM89	0.064694	1
1457	FABP2	0.064736	1
1458	TMEM130	0.064781	1
1459	L3MBTL4	0.064815	1
1460	CLSTN2	0.06486	1
1461	NDUFC2	0.064868	1
1462	hsa-mir-618	0.064901	1
1463	TCHHL1	0.06493	1
1464	ZNF319	0.065013	1
1465	CLEC3B	0.065051	1
1466	NonTargetingControlGuideForHuman_0833	0.065136	1
1467	CEBPD	0.065184	1
1468	ST6GALNAC1	0.065225	1
1469	NonTargetingControlGuideForHuman_0281	0.065242	1
1470	OR51A4	0.065269	1
1471	KATNBL1	0.065348	1
1472	CCDC152	0.065426	1
1473	NR0B2	0.065472	1
1474	FAM229A	0.065593	1
1475	SLC44A1	0.065633	1
1476	ATP5I	0.065717	1
1477	GAS1	0.065754	1
1478	CEP95	0.065798	1
1479	NonTargetingControlGuideForHuman_0510	0.065895	1
1480	NonTargetingControlGuideForHuman_0141	0.06591	1
1481	TRIM15	0.065968	1
1482	hsa-mir-4535	0.065982	1
1483	C2CD2	0.066002	1
1484	GP5	0.066037	1
1485	ODF3L1	0.066074	1
1486	DNAJB14	0.066109	1
1487	MAP1A	0.066156	1
1488	NAV2	0.06619	1
1489	PRKCB	0.066236	1
1490	GLDC	0.066317	1
1491	FHOD1	0.066462	1
1492	TAS2R4	0.066549	1
1493	FOXK1	0.066582	1
1494	ADH6	0.066625	1
1495	UBE2L6	0.066665	1
1496	PAIP2	0.066752	1
1497	NRK	0.066831	1
1498	USP54	0.066872	1
1499	RUFY2	0.066992	1
1500	CYP51A1	0.067071	1
1501	NonTargetingControlGuideForHuman_0817	0.067143	1
1502	STARD6	0.067268	1
1503	ZC4H2	0.067303	1
1504	ZNF783	0.067347	1
1505	ZMYND8	0.067385	1
1506	NonTargetingControlGuideForHuman_0613	0.0674	1
1507	PHACTR3	0.06742	1
1508	hsa-mir-1251	0.067452	1
1509	FBXW10	0.067459	1
1510	TBCD	0.067533	1
1511	HARS	0.067571	1
1512	ARHGAP31	0.067687	1
1513	CMC1	0.067729	1
1514	NonTargetingControlGuideForHuman_0411	0.067733	1
1515	NonTargetingControlGuideForHuman_0771	0.067745	1
1516	MGME1	0.067802	1
1517	NAT8	0.067844	1
1518	DCAF12	0.067924	1
1519	KLHL31	0.067961	1
1520	TLCD2	0.068007	1
1521	NonTargetingControlGuideForHuman_0547	0.068032	1
1522	SPDEF	0.068043	1
1523	WNK4	0.068124	1
1524	NonTargetingControlGuideForHuman_0488	0.068149	1
1525	BMPER	0.068158	1
1526	EFCAB11	0.068232	1
1527	HIST1H3F	0.068339	1
1528	NonTargetingControlGuideForHuman_0871	0.068374	1
1529	LILRB4	0.068384	1
1530	PTGR1	0.068456	1
1531	NonTargetingControlGuideForHuman_0807	0.068493	1
1532	NPY2R	0.068582	1
1533	SMYD3	0.068617	1
1534	UBE2E3	0.068654	1
1535	SMS	0.068699	1
1536	RTF1	0.068742	1
1537	PHF16	0.068794	1
1538	BIN1	0.068832	1
1539	CAPZA1	0.068914	1
1540	B3GALTL	0.068956	1
1541	GOLGA6C	0.06903	1
1542	CHCHD6	0.069123	1
1543	NonTargetingControlGuideForHuman_0948	0.069144	1
1544	SH3GLB1	0.069239	1
1545	ARHGAP36	0.069274	1
1546	ARRDC4	0.069319	1
1547	REEP2	0.069406	1
1548	NonTargetingControlGuideForHuman_0118	0.069412	0
1549	COL19A1	0.069444	1
1550	SLC30A3	0.069485	1
1551	CDV3	0.069525	1
1552	C9orf40	0.069564	1
1553	hsa-mir-432	0.069646	1
1554	CYSTM1	0.06966	1
1555	NonTargetingControlGuideForHuman_0380	0.069745	0
1556	BTN1A1	0.069781	1
1557	RPL39	0.069821	1
1558	RDH13	0.069857	1
1559	NonTargetingControlGuideForHuman_0963	0.069882	0
1560	NANOG	0.069899	1
1561	GALNTL6	0.069935	1
1562	C17orf62	0.069967	1
1563	HOXA7	0.070005	1
1564	G2E3	0.070121	1
1565	SLC40A1	0.070165	1
1566	SF3B5	0.070204	1
1567	NonTargetingControlGuideForHuman_0034	0.070205	0
1568	NOM1	0.070244	1
1569	AP1S3	0.070281	1
1570	SCARA5	0.070323	1
1571	BLMH	0.070357	1
1572	NonTargetingControlGuideForHuman_0374	0.070382	0
1573	GP1BB	0.07044	1
1574	hsa-mir-3919	0.070474	1
1575	MYL12A	0.070498	1
1576	NonTargetingControlGuideForHuman_0798	0.07051	0
1577	C11orf24	0.070519	1
1578	HSFY2	0.070532	0
1579	NonTargetingControlGuideForHuman_0181	0.070548	0
1580	SIX6	0.070552	1
1581	APOBEC3A	0.070608	1
1582	ORAI1	0.070627	1
1583	UGGT1	0.070662	1
1584	POTEB	0.070743	0
1585	NonTargetingControlGuideForHuman_0189	0.070803	0
1586	HLA-B	0.070852	1
1587	NonTargetingControlGuideForHuman_0431	0.070868	0
1588	hsa-mir-513b	0.070892	1
1589	HIST1H2BG	0.0709	1
1590	ZNF594	0.070943	1
1591	NonTargetingControlGuideForHuman_0154	0.070967	0
1592	CETP	0.070989	1
1593	UBE2B	0.07102	1
1594	TPP2	0.071107	1
1595	NonTargetingControlGuideForHuman_0559	0.071124	0
1596	NDE1	0.071198	1
1597	hsa-let-7e	0.071273	1
1598	MAZ	0.071293	1
1599	RFX8	0.071367	1
1600	AP1M2	0.071449	1
1601	CASP8	0.071491	1
1602	ST7	0.071562	1
1603	NWD1	0.071594	1
1604	C17orf59	0.071628	1
1605	IL17A	0.071672	1
1606	HKR1	0.071752	1
1607	SEC14L1	0.071792	1
1608	DAB1	0.07183	1
1609	CLDN19	0.071865	1
1610	hsa-mir-4691	0.071883	1
1611	ZBTB22	0.071895	1
1612	KRT78	0.071939	1
1613	NonTargetingControlGuideForHuman_0392	0.071943	0
1614	FGFR2	0.071969	1
1615	SEMA6C	0.072014	1
1616	NPEPL1	0.072111	1
1617	MAP3K5	0.072151	1
1618	hsa-mir-645	0.072207	1
1619	MTMR8	0.072239	1
1620	SACS	0.072274	1
1621	LRIG3	0.072353	1
1622	MPP7	0.072398	1
1623	hsa-mir-3923	0.072427	1
1624	SLC4A5	0.072485	1
1625	NonTargetingControlGuideForHuman_0464	0.072521	0
1626	ZSWIM2	0.072531	1
1627	MAG	0.072598	1
1628	CR1L	0.07265	1
1629	TIMM13	0.072682	1
1630	SLCO1C1	0.07272	1
1631	OR13J1	0.07276	1
1632	CKLF-CMTM1	0.07279	1
1633	HELZ	0.072796	1
1634	PER1	0.072835	1
1635	HIST1H2BO	0.072874	1
1636	hsa-mir-124-2	0.072939	1
1637	WNT4	0.072978	1
1638	RNF141	0.07302	1
1639	AURKC	0.073054	1
1640	OR1L3	0.073094	1
1641	BOLA2B	0.073122	1
1642	CGN	0.073129	1
1643	C2orf47	0.073161	1
1644	KRTAP7-1	0.073243	1
1645	hsa-mir-3660	0.073308	1
1646	MAPKBP1	0.073322	1
1647	MTHFSD	0.073365	1
1648	MCUR1	0.073406	1
1649	TPRKB	0.073534	1
1650	LIMS3	0.07356	1
1651	NonTargetingControlGuideForHuman_0012	0.073624	0
1652	FAM173A	0.073698	1
1653	NonTargetingControlGuideForHuman_0197	0.073714	0
1654	COL4A1	0.073775	1
1655	SPINK5	0.073811	1
1656	hsa-mir-8069	0.073952	1
1657	SHC4	0.074048	1
1658	UROC1	0.074139	1
1659	PSKH1	0.074181	1
1660	OR2T1	0.07422	1
1661	COL9A1	0.074261	1
1662	PPP3R2	0.074299	1
1663	NonTargetingControlGuideForHuman_0211	0.074328	0
1664	RDH10	0.07433	1
1665	ZCCHC10	0.074416	1
1666	FAM25C	0.074445	1
1667	TFDP3	0.074458	1
1668	VWC2	0.074501	1
1669	PAIP1	0.074538	1
1670	DOT1L	0.07458	1
1671	ASCL1	0.074664	1
1672	CSF2RA_X	0.074676	1
1673	ZMYND11	0.074704	1
1674	hsa-mir-4708	0.074716	1
1675	ZNF713	0.07474	1
1676	NonTargetingControlGuideForHuman_0445	0.074749	0
1677	C3orf72	0.074784	1
1678	ING3	0.074816	1
1679	SPRY3_Y	0.074838	0
1680	VAMP2	0.074852	1
1681	PRSS27	0.074937	1
1682	hsa-mir-5684	0.07498	1
1683	ERAP2	0.07498	1
1684	ZNF74	0.075014	1
1685	LETM2	0.075058	1
1686	WDR48	0.075108	1
1687	SULT1C3	0.07514	1
1688	GRIP1	0.075217	1
1689	ZSCAN5A	0.075261	1
1690	PPIH	0.075298	1
1691	FAT4	0.075379	1
1692	NonTargetingControlGuideForHuman_0385	0.075389	0
1693	USP17L12	0.075463	0
1694	FCRL2	0.075466	1
1695	KAT6A	0.075504	1
1696	ZNF175	0.075582	1
1697	hsa-mir-372	0.075618	1
1698	SLC35B3	0.075656	1
1699	CCL22	0.075699	1
1700	NonTargetingControlGuideForHuman_0499	0.075707	0
1701	TTBK2	0.075742	1
1702	BCL9L	0.075787	1
1703	hsa-mir-124-3	0.075812	1
1704	CLEC18B	0.075827	1
1705	FAH	0.075869	1
1706	NonTargetingControlGuideForHuman_0549	0.075899	0
1707	NonTargetingControlGuideForHuman_0204	0.075906	0
1708	LOC728819	0.075946	1
1709	GBP4	0.075987	1
1710	METTL20	0.076019	1
1711	AP3S1	0.076148	1
1712	NonTargetingControlGuideForHuman_0484	0.076169	0
1713	ACSS3	0.076196	1
1714	GRIA2	0.076236	1
1715	HIST1H4G	0.076274	1
1716	ACPT	0.076309	1
1717	CYP2C18	0.076346	1
1718	GABRA5	0.076393	1
1719	GPR174	0.076432	1
1720	hsa-mir-325	0.076439	1
1721	OGFR	0.076474	1
1722	RCHY1	0.076545	1
1723	TPBG	0.076628	1
1724	SPDYE1	0.076703	1
1725	OR6C70	0.076709	1
1726	COL21A1	0.076745	1
1727	DGCR6L	0.076793	1
1728	MIDN	0.076833	1
1729	HIST1H3G	0.076905	1
1730	SPACA5B	0.077003	1
1731	HAX1	0.077083	1
1732	ITGB1	0.077164	1
1733	TGFBRAP1	0.077207	1
1734	PIGM	0.077283	1
1735	NonTargetingControlGuideForHuman_0697	0.077286	0
1736	DCAF6	0.077363	1
1737	hsa-mir-4463	0.077388	1
1738	SOCS1	0.0774	1
1739	NonTargetingControlGuideForHuman_0202	0.077424	0
1740	NonTargetingControlGuideForHuman_0024	0.077438	0
1741	NonTargetingControlGuideForHuman_0756	0.077468	0
1742	RHAG	0.07748	1
1743	NonTargetingControlGuideForHuman_0020	0.077512	0
1744	PTOV1	0.077515	1
1745	KRTAP5-11	0.077555	1
1746	CNKSR1	0.077651	1
1747	ASMTL_X	0.077689	1
1748	hsa-mir-4458	0.07769	1
1749	PDZD9	0.077722	1
1750	NonTargetingControlGuideForHuman_0351	0.077733	0
1751	NonTargetingControlGuideForHuman_0932	0.077776	0
1752	ALPI	0.077804	1
1753	SLC13A5	0.077845	1
1754	NonTargetingControlGuideForHuman_0928	0.078008	0
1755	hsa-mir-6131	0.078009	1
1756	MSL2	0.078072	1
1757	APBB1IP	0.078072	1
1758	ATP5G2	0.078177	1
1759	OR2F1	0.078218	1
1760	CHRM5	0.078333	1
1761	TRIM77	0.078374	1
1762	HEY1	0.078411	1
1763	NonTargetingControlGuideForHuman_0983	0.078436	0
1764	GREM2	0.078455	1
1765	PLA2G2A	0.078495	1
1766	hsa-mir-146b	0.078527	1
1767	RAET1L	0.07854	1
1768	COA1	0.078578	1
1769	ANKRD50	0.078602	1
1770	KRTAP20-3	0.078687	1
1771	NonTargetingControlGuideForHuman_0056	0.078709	0
1772	LRRC56	0.07873	1
1773	ADAM22	0.078772	1
1774	GSTO1	0.078855	1
1775	SPATA21	0.078929	1
1776	TBC1D7	0.079006	1
1777	SNCA	0.079049	1
1778	AP1G1	0.079096	1
1779	OR7G2	0.079134	1
1780	hsa-mir-6129	0.079171	1
1781	VWA3B	0.079178	1
1782	NonTargetingControlGuideForHuman_0658	0.079193	0
1783	NonTargetingControlGuideForHuman_0843	0.079206	0
1784	EFCAB2	0.079219	1
1785	hsa-mir-508	0.079228	1
1786	KLHL10	0.079256	1
1787	BDKRB2	0.079301	1
1788	SRD5A3	0.079346	1
1789	S100A13	0.079384	1
1790	PDCD11	0.07946	1
1791	KIR2DL3	0.079495	1
1792	HSPA6	0.079536	1
1793	RPL36A-HNRNPH2	0.079546	1
1794	NonTargetingControlGuideForHuman_0465	0.079576	0
1795	SLC22A20	0.07959	1
1796	SGCA	0.07959	1
1797	TRIM49C	0.079609	1
1798	hsa-mir-548ae-1	0.079615	1
1799	CCBL1	0.07964	1
1800	IRS1	0.079683	1
1801	GNB1	0.079717	1
1802	CASP1	0.079751	1
1803	NonTargetingControlGuideForHuman_0694	0.079785	0
1804	ZNF25	0.079792	1
1805	NonTargetingControlGuideForHuman_0660	0.079807	0
1806	H2AFY	0.079835	1
1807	KCNB1	0.079877	1
1808	hsa-mir-4501	0.07988	1
1809	FAM180B	0.079922	1
1810	hsa-mir-1272	0.079954	1
1811	MYO1E	0.079996	1
1812	DCUN1D5	0.080036	1
1813	RD3	0.080077	1
1814	CYSLTR2	0.080119	1
1815	NR2E3	0.080233	1
1816	TMEM123	0.080269	1
1817	NonTargetingControlGuideForHuman_0893	0.080284	0
1818	NMRAL1	0.080315	1
1819	NonTargetingControlGuideForHuman_0616	0.080411	0
1820	STARD4	0.080483	1
1821	ANKS1A	0.080526	1
1822	hsa-mir-6874	0.080555	1
1823	HIST1H2AD	0.080565	1
1824	NonTargetingControlGuideForHuman_0363	0.080611	0
1825	FBLIM1	0.080644	1
1826	GAPT	0.080675	1
1827	NXPH4	0.080719	1
1828	RBX1	0.080753	1
1829	NonTargetingControlGuideForHuman_0961	0.080779	0
1830	HEPACAM	0.080831	1
1831	TNFAIP8L1	0.080868	1
1832	NLGN3	0.080939	1
1833	ZBTB18	0.080978	1
1834	B3GALNT1	0.081021	1
1835	ZNF177	0.081097	1
1836	VSNL1	0.081191	1
1837	TRIP4	0.081233	1
1838	CCBE1	0.081272	1
1839	TYW1B	0.081356	1
1840	TCF19	0.081391	1
1841	hsa-mir-4717	0.08146	1
1842	CADPS	0.081515	1
1843	NonTargetingControlGuideForHuman_0246	0.081523	0
1844	EIF4ENIF1	0.081557	1
1845	SPANXB1	0.081582	1
1846	HSD11B2	0.08164	1
1847	NonTargetingControlGuideForHuman_0011	0.081692	0
1848	NonTargetingControlGuideForHuman_0446	0.081692	0
1849	hsa-mir-4285	0.081696	1
1850	PLD5	0.081767	1
1851	CCL21	0.081803	1
1852	hsa-mir-19b-2	0.081828	1
1853	SLC11A2	0.081844	1
1854	RAP1GAP2	0.081885	1
1855	NonTargetingControlGuideForHuman_0726	0.081913	0
1856	NonTargetingControlGuideForHuman_0422	0.081925	0
1857	G6PC2	0.081959	1
1858	C2orf54	0.082004	1
1859	PIDD	0.082046	1
1860	PLEKHB2	0.082078	1
1861	FAM185A	0.082121	1
1862	KIAA0101	0.082161	1
1863	NonTargetingControlGuideForHuman_0022	0.082196	0
1864	AARSD1	0.082199	1
1865	RHBDD1	0.082266	1
1866	ACMSD	0.082305	1
1867	NonTargetingControlGuideForHuman_0416	0.082322	0
1868	NonTargetingControlGuideForHuman_0506	0.082328	0
1869	DEFB114	0.082385	1
1870	CCDC103	0.082462	1
1871	WFDC13	0.082492	1
1872	HEATR5B	0.082543	1
1873	NonTargetingControlGuideForHuman_0971	0.08257	0
1874	FAM122C	0.082585	1
1875	NonTargetingControlGuideForHuman_0228	0.082591	0
1876	TMEM205	0.082676	1
1877	CDH9	0.082716	1
1878	SFXN2	0.082831	1
1879	hsa-mir-5681a	0.083007	1
1880	SERPINB9	0.083021	1
1881	FRS3	0.083054	1
1882	NonTargetingControlGuideForHuman_0651	0.083084	0
1883	APOBEC3H	0.083091	1
1884	OR8D2	0.083128	1
1885	NonTargetingControlGuideForHuman_0754	0.08314	0
1886	ANKRD1	0.083162	1
1887	NonTargetingControlGuideForHuman_0262	0.083171	0
1888	IFI27L2	0.083215	1
1889	LST1	0.083246	1
1890	TESK1	0.083299	1
1891	NonTargetingControlGuideForHuman_0546	0.083324	0
1892	NonTargetingControlGuideForHuman_0819	0.083329	0
1893	SNIP1	0.08337	1
1894	IFIT3	0.083444	1
1895	PNMT	0.083487	1
1896	hsa-mir-3188	0.08349	1
1897	TSPAN12	0.083522	1
1898	AARS2	0.083647	1
1899	RMND5A	0.083719	1
1900	PDCL2	0.083759	1
1901	PBOV1	0.083794	1
1902	CCNK	0.083908	1
1903	ACTA2	0.083948	1
1904	ACOT7	0.083984	1
1905	GAMT	0.08403	1
1906	MED21	0.08408	1
1907	ZNF17	0.084112	1
1908	hsa-mir-888	0.084123	1
1909	ACAP1	0.084159	1
1910	NonTargetingControlGuideForHuman_0873	0.084184	0
1911	SFR1	0.084231	1
1912	KIAA0754	0.084474	1
1913	NonTargetingControlGuideForHuman_0105	0.084484	0
1914	TFEB	0.084513	1
1915	TOP2B	0.084557	1
1916	SMAD2	0.0846	1
1917	CACNB3	0.084658	1
1918	IRAK3	0.084739	1
1919	TTC17	0.084782	1
1920	hsa-mir-6796	0.084793	1
1921	DEFB108B	0.084858	1
1922	DYNLT1	0.084934	1
1923	OR5B3	0.084978	1
1924	PTPRR	0.085019	1
1925	RNF224	0.08514	1
1926	SGPP2	0.085218	1
1927	KARS	0.085261	1
1928	SPACA5	0.085269	1
1929	TGFB1	0.085299	1
1930	STEAP1	0.085334	1
1931	IGSF8	0.085376	1
1932	FAM133A	0.08541	1
1933	KIAA0907	0.085447	1
1934	TMEM48	0.085451	1
1935	hsa-mir-101-2	0.085558	1
1936	RXFP3	0.085566	1
1937	PLA2G5	0.085642	1
1938	NKIRAS1	0.085683	1
1939	NonTargetingControlGuideForHuman_0744	0.085708	0
1940	ACVR1B	0.085758	1
1941	hsa-mir-1301	0.085762	1
1942	MLEC	0.08579	1
1943	SIGLEC9	0.085836	1
1944	FUS	0.08587	1
1945	APH1B	0.085916	1
1946	ZBTB26	0.085956	1
1947	NMNAT3	0.085993	1
1948	IL17REL	0.086037	1
1949	KDELR2	0.086071	1
1950	CHN2	0.086141	1
1951	CYP4A11	0.086179	1
1952	hsa-mir-8088	0.086216	1
1953	DFNB59	0.08622	1
1954	RALGAPA2	0.086253	1
1955	CECR6	0.086298	1
1956	TBC1D3H	0.086313	1
1957	SSB	0.086336	1
1958	NonTargetingControlGuideForHuman_0153	0.086358	0
1959	NUP153	0.086375	1
1960	CCKBR	0.086417	1
1961	NonTargetingControlGuideForHuman_0179	0.086425	0
1962	KCNIP2	0.086498	1
1963	PHLDB1	0.086534	1
1964	FGL2	0.086735	1
1965	NonTargetingControlGuideForHuman_0685	0.086841	0
1966	PHC2	0.08685	1
1967	CHPT1	0.086887	1
1968	OR14I1	0.086923	1
1969	CISD2	0.08696	1
1970	PXDC1	0.086961	1
1971	RBM5	0.087001	1
1972	IQCF3	0.087033	1
1973	WDR67	0.087084	1
1974	ADORA1	0.087129	1
1975	OR9G9	0.087165	1
1976	SLC26A2	0.087202	1
1977	C15orf57	0.087237	1
1978	WDR65	0.08728	1
1979	NonTargetingControlGuideForHuman_0060	0.087346	0
1980	RNASE9	0.087388	1
1981	NonTargetingControlGuideForHuman_0099	0.087434	0
1982	B2M	0.087454	1
1983	MANSC1	0.087487	1
1984	hsa-mir-6079	0.087487	1
1985	RAB4B	0.087528	1
1986	VRK3	0.087572	1
1987	TMEM215	0.087605	1
1988	ZAR1L	0.087765	1
1989	CA8	0.087806	1
1990	hsa-mir-27a	0.087843	1
1991	ENPP1	0.08785	1
1992	HIST2H2AB	0.087889	1
1993	HMGXB4	0.087967	1
1994	CSF2RA_Y	0.087968	1
1995	S100A2	0.088084	1
1996	SNAP23	0.088124	1
1997	NonTargetingControlGuideForHuman_0078	0.088148	0
1998	SMPD1	0.088164	1
1999	WDR11	0.088204	1
[truncated: 19,805 more rows]
