# Supplementary material for: RIPK1 dephosphorylation and kinase activation by PPP1R3G/PP1γ promote apoptosis and necroptosis
Source: Nat Commun. 2021 Dec 3;12:7067. doi: 10.1038/s41467-021-27367-5 (PMC8642546; doi:10.1038/s41467-021-27367-5)
Supplement: Supplementary file 5 — Supplementary Data 2 [file 41467_2021_27367_MOESM5_ESM.xlsx]

## Sheet: normalized_counts
sgRNA	Gene	Control	T/S/Z
HGLibA_04754	BRAP	89.6349	0
HGLibB_31395	NDUFA1	54.9375	0
HGLibB_00347	ACACA	111.321	0
HGLibB_44959	SLC35F6	92.5263	0
HGLibA_32456	NPHS2	133.007	0
HGLibB_37557	POLR2M	23.1316	0
HGLibB_29187	MICU3	119.995	0
HGLibB_23738	ITGB1BP1	60.7204	0
HGLibA_50849	TNKS	21.6859	0
HGLibB_13177	DHX38	52.0461	0
HGLibA_17655	FLRT1	253.002	0
HGLibB_07394	CBLC	49.1546	0
HGLibB_18921	GFM1	119.995	0
HGLibA_37578	POLR2F	118.549	0
HGLibB_55849	ZNF396	89.6349	0
HGLibB_14030	DTD1	21.6859	0
HGLibA_17651	FLOT2	59.2747	0
HGLibA_00337	ABTB2	115.658	692.365
HGLibA_55624	ZNF226	52.0461	0
HGLibB_55096	ZFAND6	128.669	0
HGLibA_59970	hsa-mir-4314	44.8174	0
HGLibA_08706	CDHR4	52.0461	0
HGLibB_41750	RPA2	8.67434	0
HGLibB_36066	PEX3	114.212	0
HGLibB_01214	AGPAT1	65.0576	0
HGLibB_52189	TUBA3D	72.2862	0
HGLibB_45729	SMN2	150.355	0
HGLibA_62836	hsa-mir-648	130.115	12.5429
HGLibB_17737	FNDC8	62.1661	0
HGLibA_42416	RTN4RL1	92.5263	0
HGLibB_12674	DDX27	215.413	0
HGLibB_39446	PTPRD	296.373	0
HGLibB_57794	NonTargetingControlGuideForHuman_0766	72.2862	0
HGLibA_19991	GPR183	27.4688	0
HGLibB_31742	NFATC4	27.4688	0
HGLibB_48372	TAS2R9	69.3947	0
HGLibB_17291	FEZ2	62.1661	0
HGLibA_52237	TTYH3	11.5658	0
HGLibB_37537	POLR2H	47.7089	0
HGLibB_19073	GIN1	302.156	0
HGLibA_23304	INHBB	105.538	0
HGLibB_34944	PAFAH1B1	50.6003	61.8781
HGLibB_20773	HACL1	40.4803	0
HGLibB_54607	YIPF2	108.429	36.7924
HGLibA_54623	XYLT2	44.8174	0
HGLibA_56072	ZNF480	109.875	0
HGLibA_23073	IL20	226.979	0
HGLibA_39538	PTPRT	44.8174	0
HGLibA_38686	PROP1	86.7434	0
HGLibB_45875	SNN	86.7434	0
HGLibA_00579	ACSM3	43.3717	0
HGLibB_18250	FZD5	33.2516	0
HGLibA_29538	MMP7	79.5148	369.596
HGLibB_32400	NPHP1	150.355	0
HGLibB_27309	LRRC4	108.429	0
HGLibA_44831	SLC28A1	60.7204	0
HGLibA_38675	PROKR2	67.949	0
HGLibA_31406	NDOR1	167.704	143.825
HGLibA_21778	HNF1B	91.0806	1586.25
HGLibA_48791	TCF7	24.5773	0
HGLibA_27586	LTB4R2	15.903	0
HGLibA_15175	ENPP4	30.3602	0
HGLibB_44772	SLC27A5	44.8174	0
HGLibA_15826	EYA4	73.7319	0
HGLibA_04915	BTBD3	92.5263	0
HGLibA_56499	ZNF670	47.7089	0
HGLibA_29422	MLLT6	30.3602	0
HGLibA_05683	C19orf57	37.5888	0
HGLibB_53564	VEZT	112.766	0
HGLibB_10414	CNTNAP3	163.367	9.19809
HGLibB_36231	PGPEP1	91.0806	0
HGLibB_21573	HLA-C	52.0461	0
HGLibB_57937	NonTargetingControlGuideForHuman_0909	268.905	398.026
HGLibB_38280	PRAMEF8	10.1201	0
HGLibB_32807	NTMT1	66.5033	0
HGLibA_17073	FBXO32	160.475	0
HGLibA_14459	EDEM3	226.979	0
HGLibB_46557	SPEF2	202.401	0
HGLibA_14513	EEFSEC	93.972	0
HGLibA_40005	RABEPK	117.104	0
HGLibA_32129	NLRP7	160.475	0
HGLibB_08507	CDC16	130.115	0
HGLibA_08313	CD248	101.201	0
HGLibB_43115	SDR9C7	70.8405	0
HGLibA_55444	ZNF114	108.429	0
HGLibA_43949	SH3GL2	23.1316	0
HGLibB_53856	VWC2	109.875	0
HGLibA_26422	LHCGR	104.092	0
HGLibA_61832	hsa-mir-545	89.6349	0
HGLibB_10421	CNTNAP4	63.6118	0
HGLibB_38285	PRAP1	60.7204	0
HGLibB_16212	FAM166A	33.2516	0
HGLibA_26498	LILRA4	95.4178	0
HGLibA_38386	PRDM2	127.224	0
HGLibA_53061	UPF3A	60.7204	0
HGLibA_45975	SNRPD1	17.3487	0
HGLibA_55745	ZNF284	52.0461	0
HGLibB_10911	CPEB3	161.921	0
HGLibA_35709	PDAP1	59.2747	0
HGLibB_01703	ALPK3	14.4572	0
HGLibB_06526	C7orf29	122.887	0
HGLibA_43486	SERINC2	105.538	0
HGLibA_34129	OR51S1	54.9375	0
HGLibA_01853	AMY2B	57.8289	0
HGLibA_28662	MCU	44.8174	0
HGLibA_52292	TUBB6	43.3717	0
HGLibA_59687	hsa-mir-412	106.984	0
HGLibA_19178	GJC1	66.5033	0
HGLibA_00422	ACE	56.3832	0
HGLibA_33445	OPRK1	242.882	0
HGLibA_14583	EFNA1	144.572	0
HGLibB_24213	KCNJ1	44.8174	0
HGLibA_46335	SPACA5B	114.212	0
HGLibB_53603	VIPR1	47.7089	0
HGLibB_17244	FDXR	59.2747	0
HGLibA_62294	hsa-mir-5692b	31.8059	0
HGLibA_60576	hsa-mir-4529	189.39	0
HGLibB_28116	MAP2K7	112.766	8356.05
HGLibB_44948	SLC35F1	78.0691	0
HGLibB_35441	PCDHB15	96.8635	0
HGLibA_51880	TSN	41.926	0
HGLibA_13730	DOCK1	47.7089	0
HGLibB_28915	METTL13	161.921	0
HGLibA_52700	UBIAD1	54.9375	0
HGLibA_28709	ME1	102.646	0
HGLibA_48331	TARBP1	63.6118	0
HGLibB_13280	DKK2	28.9145	0
HGLibA_60507	hsa-mir-4516	31.8059	0
HGLibB_42769	SCAF1	83.852	0
HGLibA_08039	CCL7	47.7089	0
HGLibB_39525	PTX4	106.984	0
HGLibB_31368	NDP	199.51	0
HGLibB_38785	PRR25	8.67434	0
HGLibA_33829	OR2L8	56.3832	0
HGLibA_11305	CSAG1	20.2401	0
HGLibB_01076	ADSSL1	164.813	0
HGLibB_53880	WARS2	160.475	0
HGLibB_42970	SCNN1G	228.424	0
HGLibA_04504	BIK	2.89145	0
HGLibA_16694	FAM71D	127.224	220.754
HGLibB_34716	OTUD3	106.984	0
HGLibB_21983	HP1BP3	109.875	0
HGLibA_38363	PRDM1	62.1661	0
HGLibA_03303	ASIC2	26.023	0
HGLibB_14858	ELAVL1	59.2747	0
HGLibA_09199	CERS1	63.6118	0
HGLibA_21754	HMP19	79.5148	0
HGLibA_34874	P2RY11	183.607	0
HGLibA_39271	PTCH2	73.7319	0
HGLibA_39967	RAB5C	76.6234	0
HGLibA_53804	VPS51	20.2401	0
HGLibB_11584	CTCF	76.6234	0
HGLibA_60759	hsa-mir-4662a	143.127	0
HGLibA_59838	hsa-mir-4283-2	44.8174	0
HGLibB_51677	TRPC5OS	122.887	0
HGLibA_42174	RPS6KA6	80.9605	0
HGLibB_44421	SLC17A6	189.39	203.194
HGLibA_49467	TIGD2	36.1431	0
HGLibA_64119	hsa-mir-8070	156.138	0
HGLibA_13008	DESI1	37.5888	0
HGLibB_29890	MRPL22	117.104	0
HGLibB_22526	IDI2	104.092	0
HGLibA_06224	C3orf27	30.3602	0
HGLibA_45080	SLC38A7	192.281	0
HGLibB_30953	NAA38	79.5148	0
HGLibB_08648	CDH19	52.0461	0
HGLibB_41298	RLIM	69.3947	0
HGLibB_21223	HHAT	160.475	0
HGLibB_01749	AMBP	80.9605	1628.9
HGLibB_18006	FRMD8	75.1776	0
HGLibA_34351	OR5R1	7.22862	0
HGLibB_08043	CCNA1	187.944	0
HGLibA_49831	TMEFF1	65.0576	0
HGLibB_09129	CEP41	170.595	0
HGLibA_55039	ZCCHC5	99.7549	0
HGLibA_07889	CCDC84	67.949	19.2324
HGLibB_18981	GGPS1	105.538	0
HGLibB_21393	HIST1H2BD	89.6349	0
HGLibA_08400	CD48	24.5773	0
HGLibB_07147	CAPN12	37.5888	0
HGLibB_38595	PRNP	111.321	0
HGLibA_24791	KIAA1598	33.2516	0
HGLibA_63848	hsa-mir-7155	56.3832	0
HGLibB_37023	PLEKHA4	67.949	0
HGLibA_08482	CD96	134.452	0
HGLibB_30108	MS4A3	54.9375	0
HGLibA_08857	CDON	20.2401	0
HGLibA_17670	FLT3LG	39.0345	0
HGLibB_00930	ADCY9	115.658	0
HGLibA_12473	DCBLD2	225.533	0
HGLibB_23457	IQCB1	156.138	0
HGLibA_60453	hsa-mir-4507	20.2401	0
HGLibA_07813	CCDC60	2.89145	0
HGLibB_06905	CACNA2D3	63.6118	0
HGLibB_22387	HTT	44.8174	105.36
HGLibB_40482	RBM33	79.5148	0
HGLibB_28986	MEX3A	115.658	0
HGLibB_30637	MYCN	40.4803	0
HGLibB_27730	LYSMD3	196.618	0
HGLibB_30854	MYOM3	54.9375	0
HGLibB_27780	MAB21L1	15.903	0
HGLibB_21241	HHLA2	153.247	0
HGLibB_36554	PIGX	63.6118	0
HGLibA_45345	SLC7A1	57.8289	0
HGLibA_44818	SLC27A3	34.6974	0
HGLibB_27344	LRRC4C	108.429	0
HGLibA_41778	RORB	122.887	0
HGLibA_25455	KRT24	96.8635	0
HGLibB_15883	FAAH2	119.995	0
HGLibB_32790	NTAN1	148.91	260.055
HGLibB_25383	KRT12	124.332	0
HGLibA_33199	OAS1	72.2862	0
HGLibB_08587	CDC6	159.03	0
HGLibA_34356	OR5T1	40.4803	0
HGLibA_54981	ZC3H7A	43.3717	0
HGLibA_60007	hsa-mir-4321	11.5658	0
HGLibB_44397	SLC16A7	135.898	0
HGLibA_02277	AOX1	30.3602	56.0247
HGLibA_28035	MALT1	62.1661	0
HGLibA_01450	AKAP9	130.115	0
HGLibA_51839	TSEN54	44.8174	0
HGLibB_13677	DNMT1	88.1891	0
HGLibA_36556	PIGG	34.6974	0
HGLibB_54519	XRCC2	127.224	0
HGLibB_22049	HRASLS2	73.7319	0
HGLibB_47337	STAT5A	37.5888	0
HGLibA_07209	CAPZA2	56.3832	0
HGLibA_03475	ATG16L2	75.1776	0
HGLibA_40258	RAPGEF5	67.949	0
HGLibB_30796	MYO1G	108.429	0
HGLibA_53077	UPK3A	26.023	22.5771
HGLibB_47427	STK32A	102.646	0
HGLibA_62579	hsa-mir-6080	15.903	0
HGLibA_24482	KDELR2	57.8289	0
HGLibB_29635	MORN4	193.727	0
HGLibA_21086	HEBP2	43.3717	0
HGLibA_60124	hsa-mir-4433b	79.5148	0
HGLibA_12062	CYP17A1	297.819	0
HGLibA_00302	ABL1	153.247	0
HGLibA_15048	EMILIN1	65.0576	0
HGLibB_13546	DNAJC10	111.321	0
HGLibB_37964	PPP1R10	60.7204	0.83619
HGLibB_16837	FANCM	76.6234	0
HGLibA_18958	GFPT1	125.778	0
HGLibA_60019	hsa-mir-4324	124.332	275.943
HGLibB_51955	TSSK6	93.972	0
HGLibA_58986	hsa-mir-330	41.926	0
HGLibB_06641	C8orf76	484.317	0
HGLibA_10681	COMMD9	13.0115	0
HGLibA_00306	ABL2	377.334	86.9638
HGLibB_34028	OR51A2	15.903	0
HGLibA_08169	CCR8	54.9375	0
HGLibA_39028	PSEN2	114.212	0
HGLibA_51604	TRIM72	44.8174	0
HGLibB_09363	CHCHD4	91.0806	0
HGLibA_19710	GP6	2.89145	0
HGLibA_43591	SERPING1	40.4803	0
HGLibB_56677	ZNF783	54.9375	0
HGLibB_37844	PPIA	2.89145	0
HGLibB_57334	NonTargetingControlGuideForHuman_0306	319.505	0
HGLibA_31082	NAIP	161.921	0
HGLibB_17246	FECH	56.3832	0
HGLibA_02527	APOL1	140.235	0
HGLibB_41879	RPL3	169.15	0
HGLibB_00244	ABHD13	27.4688	0
HGLibA_22322	HSPB9	2.89145	0
HGLibB_56320	ZNF613	198.064	0
HGLibB_20293	GRIP1	59.2747	0
HGLibB_32070	NLRP14	85.2977	0
HGLibB_14102	DUS4L	28.9145	0
HGLibA_42081	RPS15A	166.258	0
HGLibB_41404	RNF103	146.018	0
HGLibA_50021	TMEM160	290.59	0
HGLibA_62250	hsa-mir-5683	131.561	0
HGLibB_38887	PRSS37	23.1316	0
HGLibB_53261	USP3	36.1431	0
HGLibA_23787	ITGB4	72.2862	0
HGLibB_40378	RBBP4	99.7549	0
HGLibB_19224	GLI2	335.408	0
HGLibB_23749	ITGB3	237.099	0
HGLibB_28601	MCOLN3	205.293	0
HGLibB_12460	DCC	86.7434	0
HGLibA_29102	MFSD4	67.949	0
HGLibB_26354	LGALSL	73.7319	0
HGLibA_12150	CYP39A1	83.852	0
HGLibA_37640	POLRMT	26.023	0
HGLibA_17734	FNBP1	4.33717	0
HGLibB_04769	BRD1	134.452	0
HGLibA_59059	hsa-mir-3606	57.8289	0
HGLibA_58970	hsa-mir-326	115.658	208.211
HGLibB_13883	DPY19L1	104.092	0
HGLibB_02563	APPL1	46.2632	0
HGLibB_02765	ARHGAP36	119.995	1426.54
HGLibB_27230	LRRC17	160.475	0
HGLibA_21401	HIST1H2AK	46.2632	0
HGLibA_32436	NPFF	47.7089	0
HGLibA_16924	FAU	83.852	0
HGLibA_29962	MRPL36	114.212	0
HGLibB_39263	PTGER1	237.099	41.8095
HGLibB_27815	MADD	30.3602	0
HGLibA_60445	hsa-mir-4505	57.8289	0
HGLibB_21248	HIAT1	85.2977	0
HGLibA_37130	PLEKHH3	92.5263	126.265
HGLibA_16344	FAM188A	125.778	0
HGLibA_25573	KRT86	134.452	0
HGLibA_01982	ANKMY2	36.1431	0
HGLibA_22231	HSF5	46.2632	0
HGLibA_18376	GABRB2	138.789	0
HGLibA_23527	IQCJ-SCHIP1	92.5263	0
HGLibA_06168	C2orf69	46.2632	0
HGLibA_29044	MFAP3	73.7319	0
HGLibA_17212	FCHSD2	46.2632	0
HGLibB_56187	ZNF564	91.0806	0
HGLibB_39311	PTGS2	124.332	0
HGLibB_06899	CACNA2D1	148.91	0
HGLibB_23263	ING5	50.6003	0
HGLibB_29077	MFSD8	114.212	0
HGLibA_33688	OR1L3	49.1546	0
HGLibA_52023	TST	63.6118	0
HGLibA_61829	hsa-mir-544b	41.926	0
HGLibB_23803	ITPA	40.4803	0
HGLibA_38984	PRTN3	62.1661	0
HGLibA_29690	MOSPD3	54.9375	0
HGLibB_45934	SNRPG	82.4063	0
HGLibB_22772	IGF2BP2	261.676	0
HGLibB_18891	GEMIN5	127.224	0
HGLibB_14055	DTWD2	11.5658	0
HGLibB_42415	RUSC1	112.766	0
HGLibA_30052	MRPS18B	101.201	0
HGLibA_57063	ZW10	57.8289	0
HGLibB_33260	OGDHL	53.4918	0
HGLibA_31707	NETO2	14.4572	0
HGLibB_12883	DEFB132	112.766	0
HGLibA_50185	TMEM203	40.4803	0
HGLibA_38226	PPP6R3	99.7549	0
HGLibB_24502	KDM6B	60.7204	0
HGLibA_32922	NUDCD1	4.33717	0
HGLibB_51425	TRIM4	80.9605	0
HGLibA_36117	PEX5	8.67434	0
HGLibA_41201	RHOT1	221.196	0
HGLibB_18668	GATC	13.0115	0
HGLibA_00663	ACTR3B	150.355	0
HGLibB_44754	SLC26A8	111.321	0
HGLibA_41448	RND2	173.487	0
HGLibB_39027	PSMA3	24.5773	0
HGLibA_44489	SLC18A2	49.1546	0
HGLibA_59564	hsa-mir-3922	150.355	0
HGLibB_04487	BHMT2	102.646	0
HGLibB_17228	FDFT1	212.521	0
HGLibA_16241	FAM167A	211.076	0
HGLibB_13941	DRD2	93.972	0
HGLibB_07675	CCDC169	46.2632	0
HGLibB_44823	SLC2A4	133.007	0
HGLibB_35537	PCED1A	154.692	0
HGLibB_34978	PAICS	70.8405	0
HGLibB_35415	PCDHAC1	119.995	0
HGLibA_50438	TMEM53	37.5888	0
HGLibB_33410	OPTC	62.1661	0
HGLibB_35679	PDCD2	1.44572	0
HGLibB_02296	AP1S2	18.7944	0
HGLibA_14224	DYDC2	70.8405	0
HGLibA_21660	HLX	69.3947	0
HGLibA_42277	RRP36	461.186	0
HGLibB_06044	C21orf62	80.9605	0
HGLibA_06500	C6orf58	10.1201	0
HGLibA_11321	CSF1	108.429	0
HGLibA_38194	PPP3R1	44.8174	0
HGLibB_33491	OR10P1	144.572	0
HGLibA_03253	ASB9	36.1431	0
HGLibA_37519	POLE4	160.475	0
HGLibB_50858	TNS1	18.7944	0
HGLibB_47981	SYPL2	99.7549	27.5943
HGLibA_37210	PLOD2	83.852	0
HGLibB_35084	PAPL	114.212	87.8
HGLibB_18145	FUOM	192.281	178.108
HGLibA_23706	ITFG1	36.1431	0
HGLibA_46518	SPATA5L1	216.859	0
HGLibA_06823	CA8	47.7089	380.466
HGLibB_21570	HLA-B	56.3832	641.358
HGLibA_06529	C7orf29	183.607	0
HGLibA_05441	C16orf13	44.8174	0
HGLibB_09169	CEP89	228.424	0
HGLibA_50970	TOMM40L	23.1316	0
HGLibA_51056	TP53BP2	52.0461	0
HGLibA_45372	SLC7A6	102.646	0
HGLibA_58935	hsa-mir-320c-1	15.903	0
HGLibB_57508	NonTargetingControlGuideForHuman_0480	193.727	0
HGLibB_37687	POTEG	190.836	0
HGLibA_43483	SERINC1	196.618	0
HGLibA_44591	SLC22A5	79.5148	0
HGLibA_11261	CRYBB1	33.2516	0
HGLibB_10398	CNTN4	138.789	0
HGLibB_15471	ERLIN1	216.859	0
HGLibB_51591	TRIT1	121.441	0
HGLibA_56803	ZNF812	114.212	62.7143
HGLibB_23284	INMT	54.9375	0
HGLibA_40361	RASL10B	92.5263	0
HGLibB_55336	ZMYM5	54.9375	0
HGLibA_58081	hsa-mir-194-1	114.212	0
HGLibA_20393	GRXCR2	88.1891	0
HGLibA_26166	LCN1	33.2516	0
HGLibB_35556	PCGF6	108.429	0
HGLibA_10311	CNN3	2.89145	0
HGLibB_54401	XAGE1B	156.138	0
HGLibB_54955	ZCCHC17	85.2977	0
HGLibB_34576	ORM2	104.092	121.248
HGLibB_00773	ADAM33	96.8635	0
HGLibA_60816	hsa-mir-4675	44.8174	0
HGLibB_46767	SPRR2G	59.2747	30.1028
HGLibB_57975	NonTargetingControlGuideForHuman_0947	224.087	0
HGLibA_15168	ENPP1	65.0576	0
HGLibB_16049	FAM122C	46.2632	0
HGLibA_18576	GALNT9	34.6974	0
HGLibB_32234	NOL8	54.9375	0
HGLibA_60857	hsa-mir-4687	105.538	0
HGLibA_14875	ELANE	10.1201	0
HGLibB_55941	ZNF442	150.355	24.2495
HGLibB_09978	CLEC4E	159.03	0
HGLibB_14250	DYRK1A	88.1891	123.756
HGLibB_56995	ZUFSP	60.7204	0
HGLibA_25465	KRT27	75.1776	0
HGLibB_02334	AP3S1	115.658	0
HGLibB_09495	CHN1	76.6234	0
HGLibB_24219	KCNJ11	59.2747	0
HGLibB_24050	KATNBL1	307.939	0
HGLibA_32576	NR1D2	109.875	0
HGLibA_58292	hsa-mir-221	73.7319	0
HGLibA_02017	ANKRD18A	156.138	0
HGLibA_57446	hsa-mir-125b-1	21.6859	0
HGLibB_41869	RPL27A	95.4178	0
HGLibA_15870	F2RL3	28.9145	0
HGLibA_43396	SENP6	18.7944	0
HGLibA_61898	hsa-mir-548al	1.44572	0
HGLibB_16175	FAM159A	75.1776	0
HGLibB_14542	EFEMP2	128.669	0
HGLibA_62047	hsa-mir-548o	144.572	131.282
HGLibB_21973	HOXD4	89.6349	0
HGLibB_15326	EPN3	228.424	0
HGLibB_43360	SEPHS2	101.201	0
HGLibA_32245	NOD1	211.076	0
HGLibA_21622	HLA-DQA1	115.658	29.2667
HGLibB_19050	GIMAP2	78.0691	759.261
HGLibB_56501	ZNF7	108.429	0
HGLibB_49739	TMED1	82.4063	0
HGLibA_23749	ITGA9	119.995	0
HGLibA_10070	CLMN	67.949	0
HGLibA_05904	C1orf87	119.995	0
HGLibA_23194	IL7R	83.852	0
HGLibA_45577	SMAD4	78.0691	0
HGLibA_62738	hsa-mir-625	130.115	0
HGLibA_32545	NPW	80.9605	0
HGLibA_44371	SLC12A6	125.778	11.7067
HGLibA_52527	UBA6	56.3832	0
HGLibB_05243	C12orf44	186.498	0
HGLibB_52284	TUSC3	65.0576	0
HGLibA_18698	GATS	56.3832	0
HGLibB_33792	OR2M3	93.972	0
HGLibB_04850	BRSK2	232.762	0
HGLibB_46671	SPIRE2	30.3602	0
HGLibA_10559	COL2A1	189.39	507.567
HGLibB_46716	SPP2	67.949	0
HGLibA_22466	IAH1	164.813	0
HGLibB_21544	HIVEP3	146.018	0
HGLibA_47465	STK17B	93.972	1.67238
HGLibB_51400	TRIM33	174.933	0
HGLibB_05479	C16orf78	351.311	0
HGLibB_18351	GABRB2	18.7944	0
HGLibB_36682	PIR	67.949	0
HGLibA_25091	KLHDC1	13.0115	0
HGLibA_40726	RD3	39.0345	0
HGLibA_30340	MTERFD1	15.903	0
HGLibB_22162	HSD17B3	13.0115	0
HGLibA_41504	RNF130	56.3832	0
HGLibA_14870	ELAC1	98.3092	0
HGLibA_21503	HIST1H4G	187.944	1904.84
HGLibB_54801	ZBTB37	161.921	5548.96
HGLibB_02644	ARF1	80.9605	0
HGLibA_11627	CTH	85.2977	0
HGLibB_21761	HNRNPA0	146.018	866.293
HGLibA_00461	ACO1	23.1316	0
HGLibA_56153	ZNF518B	79.5148	0
HGLibA_49692	TM4SF1	82.4063	0
HGLibB_12558	DCUN1D3	31.8059	0
HGLibA_20649	GUCD1	286.253	0
HGLibA_14664	EHBP1L1	63.6118	0
HGLibA_23335	INPP1	80.9605	0
HGLibA_51768	TRPM6	248.664	0
HGLibA_08118	CCNL1	99.7549	0
HGLibB_24063	KBTBD12	89.6349	0
HGLibA_59690	hsa-mir-421	95.4178	0
HGLibB_12988	DESI1	54.9375	0
HGLibB_33036	NUPL1	52.0461	0
HGLibB_39208	PTBP3	80.9605	0
HGLibA_08562	CDC42BPG	96.8635	0
HGLibA_48741	TCEB3	92.5263	0
HGLibB_28670	ME2	114.212	0
HGLibB_14324	EBAG9	52.0461	0
HGLibA_37035	PLD1	124.332	0
HGLibA_48320	TAPBP	101.201	0
HGLibA_34262	OR5B2	104.092	35.12
HGLibA_61686	hsa-mir-5192	91.0806	0
HGLibB_33723	OR2B2	208.184	0
HGLibA_27613	LTN1	44.8174	0
HGLibA_18979	GGA1	70.8405	0
HGLibA_64029	hsa-mir-7975	65.0576	0
HGLibA_19745	GPATCH3	106.984	0
HGLibB_10470	COG5	99.7549	0
HGLibB_01907	ANGPTL1	101.201	0
HGLibB_53712	VPS37B	24.5773	0
HGLibB_16951	FBXL12	17.3487	0
HGLibA_26873	LOC100652824	85.2977	0
HGLibB_13537	DNAJB8	161.921	0
HGLibA_01680	ALOX12B	138.789	255.038
HGLibA_62823	hsa-mir-645	128.669	927.335
HGLibA_05316	C14orf1	47.7089	0
HGLibB_34476	OR8G2	52.0461	20.9048
HGLibB_32454	NPPA	21.6859	0
HGLibA_18890	GDPD1	135.898	0
HGLibA_22375	HTR2B	91.0806	0
HGLibB_46733	SPRED1	185.053	0
HGLibB_07526	CCDC109B	264.567	0
HGLibB_28876	MESP1	44.8174	1734.26
HGLibB_41314	RMDN2	391.791	0
HGLibA_04091	BAGE	146.018	0
HGLibB_55108	ZFHX3	135.898	168.91
HGLibA_28820	MED9	70.8405	0
HGLibB_21129	HERC2	108.429	928.171
HGLibB_27835	MAFB	80.9605	0
HGLibA_50253	TMEM229B	36.1431	0
HGLibB_27785	MAB21L3	99.7549	36.7924
HGLibB_24788	KIAA1841	47.7089	0
HGLibA_44495	SLC18B1	26.023	0
HGLibA_24771	KIAA1522	36.1431	0
HGLibA_00612	ACTG1	4.33717	0
HGLibB_57057	NonTargetingControlGuideForHuman_0029	93.972	0
HGLibB_43673	SFN	72.2862	11.7067
HGLibA_25748	KRTAP4-1	89.6349	0
HGLibB_32848	NUAK1	247.219	0
HGLibB_36743	PKD1	34.6974	0
HGLibA_53717	VOPP1	17.3487	0
HGLibA_48374	TAS2R16	72.2862	0
HGLibA_25813	KRTAP5-9	89.6349	0
HGLibB_32784	NT5E	128.669	0
HGLibB_44237	SKOR1	57.8289	0
HGLibB_54493	XPNPEP3	112.766	722.468
HGLibA_59137	hsa-mir-3648	11.5658	0
HGLibA_20872	HAT1	66.5033	0
HGLibA_33431	OPN1SW	47.7089	0
HGLibA_28533	MBTD1	17.3487	0
HGLibB_33434	OR10AD1	27.4688	0
HGLibB_24778	KIAA1731	57.8289	0
HGLibB_56813	ZNF862	93.972	0
HGLibA_13320	DLEU7	93.972	0
HGLibB_42363	RTN4RL1	0	0
HGLibB_55455	ZNF17	54.9375	0
HGLibA_20058	GPR6	10.1201	0
HGLibA_29801	MPZL3	88.1891	0
HGLibA_27853	MADCAM1	27.4688	0
HGLibA_16520	FAM221B	109.875	0
HGLibA_24753	KIAA1430	122.887	0
HGLibB_10112	CLRN1	96.8635	0
HGLibA_02016	ANKRD17	8.67434	0
HGLibA_39957	RAB4B	72.2862	0
HGLibA_05106	C10orf91	54.9375	0
HGLibB_00540	ACSBG1	358.539	0.83619
HGLibA_42021	RPN2	166.258	0
HGLibB_22107	HS3ST5	65.0576	0
HGLibA_20276	GRID2	111.321	261.727
HGLibB_07652	CCDC155	299.265	0
HGLibB_46585	SPHK1	27.4688	0
HGLibA_11294	CRYZ	92.5263	0
HGLibB_42146	RPTN	52.0461	0
HGLibB_47694	SULT1C4	66.5033	0
HGLibB_19722	GPATCH8	96.8635	0
HGLibB_15736	EXOC6B	91.0806	0
HGLibB_12853	DEFB121	99.7549	0
HGLibA_14854	EIF5A	134.452	0
HGLibA_49597	TLCD2	11.5658	0
HGLibA_35473	PCDHB10	20.2401	11.7067
HGLibB_06414	C5orf63	83.852	0
HGLibA_24795	KIAA1644	72.2862	0
HGLibB_45618	SMCP	182.161	0
HGLibA_46191	SORD	37.5888	1776.07
HGLibB_19725	GPBAR1	41.926	0
HGLibA_30083	MRPS28	24.5773	0
HGLibA_35853	PDGFRA	124.332	37.6286
HGLibB_48513	TBC1D9	78.0691	0
HGLibB_44374	SLC16A12	224.087	0
HGLibA_36644	PIK3IP1	109.875	0
HGLibA_51161	TPP2	66.5033	0
HGLibB_41497	RNF152	20.2401	0
HGLibA_06336	C4orf46	96.8635	0
HGLibB_41003	RGS11	41.926	0
HGLibA_59515	hsa-mir-3912	82.4063	0
HGLibB_54542	XRRA1	66.5033	0
HGLibA_64090	hsa-mir-8063	92.5263	1.67238
HGLibA_18889	GDPD1	65.0576	2652.39
HGLibB_12396	DBX2	76.6234	0
HGLibB_25281	KLRK1	99.7549	0
HGLibB_49803	TMEM107	56.3832	0
HGLibA_01898	ANGEL2	33.2516	0
HGLibA_07302	CASP12	23.1316	0
HGLibB_15278	EPHA5	79.5148	0
HGLibB_56433	ZNF670	172.041	0
HGLibA_01327	AIDA	151.801	0
HGLibB_11890	CXorf21	169.15	0
HGLibB_37598	POM121L12	133.007	80.2742
HGLibA_34058	OR4Q3	26.023	0
HGLibA_13954	DRAXIN	17.3487	0
HGLibA_24533	KDM6A	70.8405	0
HGLibB_53135	USP12	83.852	0
HGLibA_33159	NXPE4	150.355	0
HGLibA_53985	WBP5	83.852	0
HGLibB_42547	S1PR3	59.2747	0
HGLibA_24891	KIF20A	78.0691	0
HGLibB_02854	ARHGEF37	60.7204	0
HGLibB_56292	ZNF599	76.6234	0
HGLibB_01449	AKAP9	118.549	0
HGLibA_21928	HOXB13	41.926	0
HGLibB_04378	BDKRB1	60.7204	0
HGLibB_11476	CSTF2T	131.561	25.0857
HGLibA_57429	hsa-mir-1255b-2	117.104	0
HGLibA_55375	ZMAT4	119.995	0
HGLibB_39045	PSMB1	41.926	0
HGLibB_06160	C2orf68	40.4803	0
HGLibB_29351	MLL	93.972	0
HGLibA_30042	MRPS15	66.5033	0
HGLibA_31507	NDUFB10	161.921	0
HGLibA_34020	OR4K13	96.8635	0
HGLibA_59546	hsa-mir-3917	27.4688	0
HGLibB_48845	TDRD3	125.778	79.4381
HGLibB_44206	SIX6	141.681	0
HGLibA_56744	ZNF783	134.452	0
HGLibA_34663	OSBPL7	43.3717	0
HGLibA_00946	ADD3	166.258	0
HGLibB_45028	SLC38A8	198.064	528.472
HGLibA_05155	C11orf53	105.538	0
HGLibA_03199	ASAP3	52.0461	0
HGLibA_24766	KIAA1467	72.2862	0
HGLibB_10623	COLEC11	31.8059	0
HGLibA_35216	PARP11	36.1431	0
HGLibB_15285	EPHA8	21.6859	0
HGLibA_32038	NKX2-3	127.224	0
HGLibB_56815	ZNF862	1.44572	0
HGLibB_35710	PDDC1	80.9605	0
HGLibA_48594	TBCE	4.33717	0
HGLibB_18505	GALNT10	54.9375	0
HGLibB_43086	SDHAF2	44.8174	0
HGLibA_14026	DSG2	43.3717	0
HGLibA_36017	PECAM1	15.903	0
HGLibB_02530	APOL3	66.5033	0
HGLibB_36747	PKD1L3	117.104	0
HGLibA_10451	COA5	169.15	0
HGLibA_56269	ZNF569	96.8635	0
HGLibB_26706	LNX1	8.67434	0
HGLibA_48460	TBC1D1	263.122	0
HGLibB_37357	PNPLA1	124.332	0
HGLibA_63493	hsa-mir-6829	49.1546	0
HGLibB_05992	C20orf173	30.3602	0
HGLibB_05627	C19orf12	44.8174	0
HGLibB_16874	FASTK	225.533	0
HGLibB_21376	HIST1H2AL	93.972	382.975
HGLibB_37727	POU4F1	13.0115	0
HGLibB_25826	KSR1	160.475	0
HGLibA_15828	EYS	41.926	0
HGLibB_10336	CNOT6L	73.7319	0
HGLibA_38449	PRF1	5.78289	0
HGLibB_47945	SYNJ1	121.441	0
HGLibA_01830	AMPD3	140.235	0
HGLibB_40578	RBP1	173.487	974.998
HGLibA_35434	PCDHA12	268.905	0
HGLibA_45161	SLC44A2	75.1776	0
HGLibA_63695	hsa-mir-6878	70.8405	0
HGLibB_40975	RGPD1	30.3602	0
HGLibA_23889	IYD	78.0691	0
HGLibA_34399	OR6C68	28.9145	0
HGLibA_03800	ATPAF2	167.704	0
HGLibB_42128	RPS6KC1	80.9605	0
HGLibB_44998	SLC37A4	83.852	0
HGLibB_49277	THEGL	75.1776	37.6286
HGLibB_30155	MSH4	78.0691	0
HGLibA_34838	OXSR1	20.2401	0
HGLibA_43152	SDK1	59.2747	0
HGLibA_54609	XRRA1	30.3602	0
HGLibA_62508	hsa-mir-604	125.778	0
HGLibB_13104	DHRS11	112.766	0
HGLibB_27366	LRRC61	63.6118	0
HGLibA_50660	TMSB15A	86.7434	0
HGLibA_42976	SCN1B	82.4063	0
HGLibA_07114	CAMTA1	67.949	0
HGLibA_17143	FBXW2	102.646	0
HGLibB_22074	HRH4	50.6003	0
HGLibA_02298	AP1S2	15.903	0
HGLibA_16804	FAM96A	88.1891	0
HGLibA_02972	ARL4D	154.692	0
HGLibB_31605	NEK2	92.5263	0
HGLibA_20943	HBZ	88.1891	0
HGLibA_17974	FRAS1	96.8635	40.1371
HGLibB_31885	NIF3L1	177.824	0
HGLibA_60801	hsa-mir-4671	62.1661	0
HGLibB_13710	DOCK1	21.6859	0
HGLibB_39456	PTPRG	138.789	0
HGLibA_10408	CNTN3	127.224	0
HGLibA_27954	MAGEB5	299.265	0
HGLibA_57855	hsa-mir-146a	114.212	0
HGLibB_41581	RNF217	98.3092	0
HGLibB_34772	OXER1	76.6234	0
HGLibA_19818	GPM6A	80.9605	0
HGLibB_30177	MSL3	122.887	0
HGLibB_09508	CHP1	27.4688	0
HGLibB_14005	DSG3	88.1891	0
HGLibB_14515	EFCAB3	36.1431	0
HGLibB_14140	DUSP22	18.7944	0
HGLibA_07747	CCDC28B	83.852	0
HGLibA_08674	CDH26	31.8059	0
HGLibA_29335	MKL2	11.5658	0
HGLibB_55964	ZNF454	86.7434	0
HGLibB_04321	BCL2L2	20.2401	0
HGLibA_42073	RPS14	170.595	0
HGLibB_38365	PRDX3	160.475	0
HGLibB_18323	GABPA	166.258	0
HGLibB_11883	CXCR6	98.3092	0
HGLibA_02192	ANO8	57.8289	0
HGLibA_15717	EXD1	75.1776	209.048
HGLibB_33882	OR4A16	222.641	0
HGLibA_43815	SGIP1	24.5773	0
HGLibB_51511	TRIM64	99.7549	0
HGLibB_46905	SRF	20.2401	0
HGLibB_32574	NR3C1	91.0806	0
HGLibA_08948	CEACAM6	111.321	0
HGLibB_02961	ARL3	205.293	0
HGLibA_09857	CLDN12	24.5773	0
HGLibB_38724	PRR12	50.6003	0
HGLibA_08713	CDIP1	140.235	0
HGLibB_36756	PKD2L2	98.3092	0
HGLibA_16787	FAM8A1	30.3602	0
HGLibB_48278	TARDBP	161.921	0
HGLibB_08263	CD1C	117.104	0
HGLibA_05061	C10orf2	31.8059	0
HGLibA_05073	C10orf53	109.875	0
HGLibB_10117	CLRN3	57.8289	6.68952
HGLibB_05916	C1QC	62.1661	0
HGLibB_24250	KCNJ6	72.2862	0
HGLibB_35657	PCYT1B	88.1891	0
HGLibA_18004	FRK	43.3717	0
HGLibB_15512	ERRFI1	128.669	0
HGLibB_54670	YTHDF3	260.23	0
HGLibA_13476	DNAH12	44.8174	0
HGLibA_40899	REXO4	212.521	0
HGLibB_20844	HAT1	53.4918	0
HGLibA_32301	NOP10	59.2747	0
HGLibA_54126	WDR55	85.2977	0
HGLibB_05809	C1orf192	27.4688	0
HGLibB_11687	CTSD	216.859	0
HGLibB_40209	RAPGEF6	26.023	0
HGLibA_22056	HPS5	134.452	0
HGLibA_58344	hsa-mir-24-2	18.7944	558.575
HGLibA_24228	KCNH7	92.5263	0
HGLibB_41839	RPL19	222.641	0
HGLibB_21716	HMMR	109.875	0
HGLibB_57541	NonTargetingControlGuideForHuman_0513	36.1431	0
HGLibA_36793	PKD1L1	50.6003	30.1028
HGLibA_29758	MPP5	159.03	0
HGLibA_02923	ARL10	147.464	0
HGLibB_31798	NFS1	138.789	0
HGLibA_06680	C9orf135	115.658	0
HGLibB_48354	TAS2R46	108.429	0
HGLibA_23122	IL2RB	40.4803	0
HGLibB_21281	HIGD1B	146.018	0
HGLibA_00711	ACYP1	125.778	10.0343
HGLibB_43008	SCRT2	30.3602	0
HGLibB_37809	PPCDC	108.429	0
HGLibA_43997	SHBG	92.5263	0
HGLibB_39357	PTP4A2	85.2977	0
HGLibB_37772	PPAP2C	82.4063	0
HGLibA_21726	HMGN4	53.4918	0
HGLibB_50038	TMEM181	119.995	0
HGLibA_26255	LDOC1	133.007	0
HGLibA_39895	RAB37	85.2977	0
HGLibA_46990	SRL	65.0576	0
HGLibA_44476	SLC17A7	114.212	0
HGLibA_41665	RNF32	108.429	81.9466
HGLibB_26530	LIN52	99.7549	0
HGLibA_22094	HRH1	91.0806	0
HGLibA_19248	GLI1	14.4572	0
HGLibB_28170	MAP4K1	80.9605	0
HGLibB_06574	C7orf66	127.224	0
HGLibA_51113	TPD52L1	73.7319	0
HGLibB_52495	UBASH3B	47.7089	0
HGLibB_45453	SLIT1	50.6003	0
HGLibB_07376	CAV3	40.4803	0
HGLibB_50404	TMEM60	344.082	0
HGLibB_40445	RBM17	133.007	0
HGLibB_10713	COPS6	180.715	0
HGLibA_40438	RBBP7	135.898	123.756
HGLibA_61839	hsa-mir-548a-2	156.138	0
HGLibA_17937	FOXP3	24.5773	0
HGLibB_46773	SPRR4	76.6234	127.101
HGLibA_60710	hsa-mir-4651	41.926	0
HGLibB_52713	UBXN10	26.023	0
HGLibA_24161	KCNC1	128.669	0
HGLibA_21598	HLA-B	73.7319	0
HGLibB_44918	SLC35C1	211.076	0
HGLibB_29859	MRPL13	192.281	0
HGLibB_17763	FOLR2	166.258	0
HGLibB_12362	DBF4	50.6003	0
HGLibA_38216	PPP5D1	89.6349	36.7924
HGLibB_56481	ZNF69	18.7944	25.0857
HGLibB_11897	CXorf23	106.984	0
HGLibB_04703	BPHL	88.1891	0
HGLibB_20897	HBG1	59.2747	0
HGLibA_05648	C19orf33	56.3832	0
HGLibB_16113	FAM135B	104.092	0
HGLibB_14426	EDDM3A	122.887	0
HGLibA_09446	CHIC1	124.332	0
HGLibB_15022	EMID1	23.1316	0
HGLibB_03896	AVP	138.789	0
HGLibB_01297	AHI1	23.1316	0
HGLibB_08373	CD4	189.39	0
HGLibB_24171	KCNG3	305.048	47.6628
HGLibA_33559	OR10Z1	118.549	0
HGLibA_58547	hsa-mir-3124	4.33717	0
HGLibB_36897	PLAC8L1	111.321	0
HGLibB_10399	CNTN4	147.464	0
HGLibA_01945	ANKDD1A	24.5773	0
HGLibA_03082	ARPC3	99.7549	0
HGLibA_00346	ACACA	190.836	0
HGLibA_02942	ARL14EPL	89.6349	0
HGLibA_59006	hsa-mir-339	33.2516	0
HGLibA_52061	TTC17	130.115	0
HGLibA_10940	CPLX4	43.3717	0
HGLibA_28057	MAN1A1	65.0576	0
HGLibA_59084	hsa-mir-3614	15.903	0
HGLibB_03430	ATF1	54.9375	0
HGLibA_30462	MTR	41.926	0
HGLibB_02460	APOA5	195.173	0
HGLibB_07419	CBR4	166.258	532.653
HGLibA_06685	C9orf142	109.875	0
HGLibA_64207	hsa-mir-874	106.984	0
HGLibB_41059	RGS8	82.4063	0
HGLibA_32857	NTN3	95.4178	0
HGLibB_03756	ATP6V1G1	27.4688	0
HGLibA_31137	NAPRT1	11.5658	0
HGLibA_26343	LFNG	53.4918	0
HGLibB_07190	CAPS	108.429	0
HGLibB_46196	SOX2	18.7944	0
HGLibA_11600	CTCFL	83.852	0
HGLibB_52445	UAP1L1	75.1776	0
HGLibB_15645	ETV7	15.903	0
HGLibA_09207	CERS3	41.926	0
HGLibA_09927	CLEC12A	104.092	0
HGLibA_34423	OR6K6	91.0806	0
HGLibA_14692	EID1	49.1546	0
HGLibB_36648	PINX1	112.766	0
HGLibB_26704	LNPEP	122.887	0
HGLibB_28840	MELK	34.6974	0
HGLibB_33224	ODAM	66.5033	0
HGLibA_28274	MAPK4	60.7204	0
HGLibA_20487	GSTO1	93.972	0
HGLibA_36494	PI4K2B	96.8635	0
HGLibB_23660	ISY1	362.877	0
HGLibB_55550	ZNF224	63.6118	0
HGLibB_39174	PSPC1	20.2401	0
HGLibB_44295	SLC10A7	17.3487	0
HGLibB_44173	SIRT4	75.1776	0
HGLibA_42573	S100A8	102.646	0
HGLibB_21225	HHAT	34.6974	0
HGLibA_18318	GAA	124.332	0
HGLibB_52211	TUBB2A	104.092	0
HGLibB_00443	ACKR2	69.3947	0
HGLibB_10114	CLRN2	174.933	0
HGLibB_48829	TDO2	28.9145	0
HGLibA_48184	TADA1	239.99	0
HGLibB_39650	PYHIN1	92.5263	0
HGLibA_60398	hsa-mir-4495	56.3832	0
HGLibA_29168	MGP	131.561	0
HGLibA_59661	hsa-mir-3975	156.138	0
HGLibB_21914	HOXB6	183.607	0
HGLibB_47721	SUMO2	80.9605	0
HGLibA_64097	hsa-mir-8065	218.304	0
HGLibB_42114	RPS6KA4	297.819	0.83619
HGLibB_00816	ADAMTS19	173.487	178.108
HGLibB_44651	SLC25A31	50.6003	0
HGLibB_49559	TLE6	192.281	0
HGLibA_60824	hsa-mir-4677	15.903	0
HGLibA_03444	ATF5	8.67434	0
HGLibA_21279	HIATL1	160.475	0
HGLibA_35876	PDIA3	167.704	0
HGLibB_31777	NFKBIA	114.212	0
HGLibA_07375	CAV1	104.092	3302.11
HGLibA_64497	NonTargetingControlGuideForHuman_0114	138.789	0
HGLibA_17851	FOXD4L5	28.9145	0
HGLibA_56097	ZNF493	43.3717	0
HGLibA_54982	ZC3H7A	36.1431	0
HGLibA_05192	C11orf83	122.887	0
HGLibA_01101	AFAP1L1	63.6118	0
HGLibA_52193	TTLL11	150.355	0
HGLibB_17568	FKBP9	93.972	0
HGLibA_64874	NonTargetingControlGuideForHuman_0491	36.1431	0
HGLibA_18787	GCK	167.704	0
HGLibB_48545	TBKBP1	141.681	168.074
HGLibA_46097	SNX4	92.5263	0
HGLibB_13526	DNAJB5	95.4178	0
HGLibB_47055	SSB	33.2516	0
HGLibB_12700	DDX42	118.549	0
HGLibA_56143	ZNF516	53.4918	0
HGLibB_23406	INTU	130.115	0
HGLibB_16615	FAM53B	164.813	89.4723
HGLibA_60950	hsa-mir-4712	1.44572	0
HGLibA_01379	AK2	79.5148	0
HGLibA_30177	MSANTD3-TMEFF1	121.441	0
HGLibA_50446	TMEM55B	57.8289	0
HGLibB_15055	EMP2	43.3717	0
HGLibB_30266	MT4	47.7089	0
HGLibB_50143	TMEM209	111.321	0
HGLibB_06358	C5orf20	52.0461	0
HGLibA_43087	SCYL2	18.7944	0
HGLibA_58597	hsa-mir-3135b	39.0345	0
HGLibA_04135	BAK1	147.464	0
HGLibB_32598	NRAP	267.459	4.18095
HGLibA_31236	NBPF4	82.4063	0
HGLibA_16360	FAM192A	15.903	0
HGLibB_03708	ATP6V0A4	30.3602	0
HGLibA_16779	FAM86C1	98.3092	0
HGLibA_29507	MMP2	80.9605	0
HGLibA_45266	SLC5A2	4.33717	0
HGLibB_25312	KNSTRN	128.669	0
HGLibA_30065	MRPS22	65.0576	334.476
HGLibB_16561	FAM3D	138.789	0
HGLibB_38456	PRKACB	70.8405	0
HGLibA_31882	NGLY1	141.681	296.847
HGLibA_13412	DMP1	109.875	0
HGLibB_46738	SPRED3	11.5658	0
HGLibA_08853	CDO1	70.8405	0
HGLibB_29596	MOK	148.91	61.8781
HGLibB_18114	FTSJ2	21.6859	0
HGLibA_27294	LRRC26	30.3602	0
HGLibA_31794	NFE2L2	137.344	0
HGLibA_47063	SRSF10	2.89145	0
HGLibB_25923	LAMB2	102.646	0
HGLibB_07059	CAMK1G	98.3092	0
HGLibA_46974	SRGAP2B	250.11	0
HGLibB_00709	ACYP1	89.6349	0
HGLibA_63089	hsa-mir-6734	14.4572	0
HGLibB_09241	CFC1	445.283	269.253
HGLibA_64300	hsa-mir-92b	67.949	0.83619
HGLibB_22395	HUS1	41.926	0
HGLibB_54733	ZBED4	37.5888	0
HGLibB_42220	RRP15	40.4803	0
HGLibB_15934	FAHD1	4.33717	0
HGLibA_57829	hsa-mir-141	98.3092	0
HGLibB_23182	ILF2	30.3602	0
HGLibB_44555	SLC23A2	65.0576	0
HGLibB_28495	MBTPS1	67.949	0
HGLibA_50996	TOP2B	72.2862	0
HGLibA_44161	SIK1	133.007	0
HGLibB_24664	KIAA1143	80.9605	0
HGLibA_48327	TAPT1	88.1891	0
HGLibA_53665	VIPAS39	44.8174	0
HGLibB_19926	GPR160	95.4178	0
HGLibB_54859	ZBTB8A	109.875	0
HGLibA_12469	DCBLD1	91.0806	0
HGLibA_54674	YIPF2	34.6974	0
HGLibA_24462	KCTD6	44.8174	0
HGLibA_27383	LRRC4C	144.572	0
HGLibB_56158	ZNF555	114.212	0
HGLibA_19093	GIMD1	10.1201	0
HGLibB_02294	AP1S1	109.875	0
HGLibB_01756	AMD1	92.5263	0
HGLibA_12060	CYP17A1	21.6859	0
HGLibB_02056	ANKRD29	46.2632	0
HGLibA_12654	DDX11	26.023	0
HGLibB_54376	WWC2	104.092	0
HGLibA_02850	ARHGEF33	17.3487	0
HGLibA_33660	OR1E1	153.247	0
HGLibB_40094	RAI2	159.03	0
HGLibB_35696	PDCD6IP	361.431	0
HGLibB_55251	ZHX3	72.2862	0
HGLibA_61823	hsa-mir-544a	102.646	0
HGLibA_27261	LRRC15	72.2862	0
HGLibB_42401	RUNX1	56.3832	0
HGLibB_38030	PPP1R26	179.27	704.908
HGLibB_29150	MIB1	160.475	0
HGLibA_01960	ANKH	190.836	411.405
HGLibA_56805	ZNF813	106.984	0
HGLibA_36351	PHF16	10.1201	0
HGLibB_38914	PRSS55	2.89145	0
HGLibA_49247	TGIF2LX	163.367	0
HGLibA_39729	QPCTL	47.7089	0
HGLibA_47528	STMND1	7.22862	0
HGLibA_47492	STK33	273.242	0
HGLibA_01012	ADORA2A	73.7319	0
HGLibA_46482	SPATA31A6	24.5773	0
HGLibB_50556	TMPRSS11B	111.321	0
HGLibB_49114	TFF2	65.0576	0
HGLibA_37203	PLLP	85.2977	480.809
HGLibB_34674	OTC	213.967	60.2057
HGLibA_41144	RHCE	89.6349	0
HGLibA_14897	ELF3	148.91	0
HGLibA_08819	CDKL5	66.5033	0
HGLibA_19285	GLOD4	41.926	0
HGLibB_08502	CDC14A	157.584	0
HGLibA_30989	NAA30	66.5033	0
HGLibB_21824	HNRNPUL2	39.0345	0
HGLibB_22876	IHH	75.1776	0
HGLibB_24916	KIF5A	134.452	0
HGLibB_00450	ACKR4	13.0115	0
HGLibB_31452	NDUFAF5	60.7204	0
HGLibA_15005	EMC10	41.926	0
HGLibA_46337	SPACA5B	349.865	1587.92
HGLibA_11278	CRYGD	24.5773	0
HGLibA_63725	hsa-mir-6885	170.595	247.512
HGLibB_41568	RNF212	18.7944	0
HGLibB_17450	FHDC1	83.852	0
HGLibA_36157	PFKFB2	37.5888	0
HGLibB_32282	NOS1AP	293.482	0
HGLibB_43686	SFRP2	134.452	0
HGLibA_10093	CLOCK	69.3947	0
HGLibA_40306	RASA4	456.849	0
HGLibA_54405	WRB	114.212	22.5771
HGLibA_31977	NIPSNAP3B	114.212	0
HGLibB_54384	WWP1	5.78289	0
HGLibA_26045	LARS	117.104	0
HGLibB_51028	TP53TG5	40.4803	0
HGLibA_33605	OR13C5	85.2977	0
HGLibB_32577	NR3C2	30.3602	0
HGLibB_57453	NonTargetingControlGuideForHuman_0425	40.4803	0
HGLibA_64848	NonTargetingControlGuideForHuman_0465	106.984	61.8781
HGLibB_16259	FAM174A	169.15	0
HGLibA_47055	SRRM5	75.1776	0
HGLibA_15304	EPHA7	21.6859	0
HGLibB_08213	CCT8L2	144.572	0
HGLibA_28676	MDGA1	163.367	1.67238
HGLibB_55267	ZIC5	36.1431	0
HGLibA_12106	CYP2A6	62.1661	0
HGLibA_02444	APLP2	121.441	0
HGLibA_45618	SMARCAL1	102.646	0
HGLibA_33893	OR2T8	57.8289	0
HGLibA_27885	MAFK	57.8289	25.9219
HGLibB_18628	GAS6	166.258	142.988
HGLibB_53437	VAMP7_X	173.487	0
HGLibA_31706	NETO2	1.44572	0
HGLibA_55260	ZFR2	41.926	0
HGLibB_34939	PAEP	310.831	473.284
HGLibB_56624	ZNF765	20.2401	0
HGLibA_01787	AMHR2	281.916	0
HGLibA_37274	PLXNB2	5.78289	0
HGLibA_43391	SENP3	46.2632	0
HGLibB_06131	C2orf47	41.926	0
HGLibB_14520	EFCAB4A	44.8174	18.3962
HGLibA_31545	NDUFS1	96.8635	0
HGLibB_22630	IFNA13	73.7319	0
HGLibB_16715	FAM81B	65.0576	0
HGLibB_31275	NCKAP5	82.4063	0
HGLibA_32708	NRN1	83.852	0
HGLibA_55805	ZNF324B	176.378	0
HGLibA_64826	NonTargetingControlGuideForHuman_0443	67.949	0
HGLibA_09173	CEP85L	49.1546	0
HGLibB_01824	AMPD2	44.8174	0
HGLibB_44399	SLC16A8	164.813	0
HGLibA_63059	hsa-mir-6726	10.1201	12.5429
HGLibA_25145	KLHL18	2.89145	0
HGLibA_49022	TES	270.35	0
HGLibB_41574	RNF214	85.2977	0
HGLibB_02800	ARHGDIG	65.0576	0
HGLibB_53858	VWC2	96.8635	0
HGLibA_24908	KIF23	62.1661	0
HGLibA_39005	PSAPL1	266.013	0
HGLibA_17188	FCGR2A	7.22862	0
HGLibA_51915	TSPAN18	205.293	0
HGLibB_07124	CANX	102.646	3.34476
HGLibB_04692	BOP1	43.3717	0
HGLibB_23090	IL2RB	82.4063	199.013
HGLibB_13950	DRD5	67.949	0
HGLibB_25718	KRTAP4-12	40.4803	0
HGLibA_00056	AAMP	15.903	0
HGLibB_34438	OR7G2	159.03	1510.16
HGLibA_02983	ARL6	247.219	0
HGLibB_54073	WDR60	2.89145	0
HGLibA_28397	MASP2	150.355	0
HGLibB_54562	YAF2	70.8405	0
HGLibA_19657	GOLPH3	21.6859	0.83619
HGLibA_10368	CNPY3	119.995	0
HGLibA_09941	CLEC17A	67.949	58.5333
HGLibA_49560	TIPIN	33.2516	0
HGLibB_46941	SRMS	59.2747	0
HGLibB_52408	TYRP1	47.7089	0
HGLibA_00899	ADCK4	75.1776	0
HGLibA_37169	PLIN1	37.5888	0
HGLibB_52924	UNC119B	185.053	13.379
HGLibA_44496	SLC18B1	34.6974	0
HGLibA_10223	CMTM6	14.4572	0
HGLibB_54691	YY1	218.304	0
HGLibB_51715	TRPT1	109.875	0
HGLibB_33916	OR4C6	102.646	0
HGLibA_46619	SPEM1	20.2401	0
HGLibA_50283	TMEM239	75.1776	0
HGLibB_17209	FCRL3	41.926	0
HGLibB_07925	CCDC93	59.2747	0
HGLibA_18854	GDF10	27.4688	0
HGLibA_57463	hsa-mir-1260b	193.727	0
HGLibB_47741	SUN5	119.995	0
HGLibA_22257	HSP90B1	196.618	0
HGLibA_51505	TRIM43B	72.2862	0
HGLibB_05937	C1QTNF3	20.2401	0
HGLibA_55417	ZMYND12	60.7204	0
HGLibB_28812	MEGF6	70.8405	0
HGLibA_53862	VSTM2B	62.1661	0
HGLibB_49603	TLR8	205.293	0
HGLibA_35100	PANK2	27.4688	0
HGLibB_38333	PRDM16	95.4178	21.7409
HGLibB_12802	DEFB103B	348.419	0
HGLibA_46916	SQRDL	160.475	11456.6
HGLibA_05859	C1orf43	31.8059	0
HGLibA_38102	PPP1R3B	212.521	0
HGLibA_19122	GIPC2	34.6974	0
HGLibA_42481	RWDD2A	47.7089	0
HGLibA_59431	hsa-mir-378b	43.3717	0
HGLibA_38898	PRSS1	11.5658	0
HGLibA_36286	PGR	105.538	0
HGLibA_19873	GPR123	134.452	0
HGLibB_38475	PRKAR1B	341.191	0
HGLibA_22613	IFI44L	150.355	206.539
HGLibA_43661	SETD8	34.6974	0
HGLibA_22151	HSBP1	56.3832	0
HGLibA_43583	SERPINE3	104.092	0
HGLibA_11629	CTHRC1	28.9145	0
HGLibA_16491	FAM217B	56.3832	0
HGLibA_37386	PNMAL2	49.1546	0
HGLibB_44655	SLC25A32	76.6234	485.826
HGLibA_00241	ABHD12B	89.6349	0
HGLibB_13880	DPT	156.138	0
HGLibA_07704	CCDC174	130.115	0
HGLibB_17691	FMO5	206.738	0
HGLibB_38155	PPP4R1	209.63	0
HGLibA_13766	DOK1	164.813	0
HGLibA_07918	CCDC9	89.6349	0
HGLibA_62931	hsa-mir-6514	75.1776	0
HGLibB_42097	RPS4Y2	46.2632	0
HGLibB_54074	WDR60	7.22862	0
HGLibB_31911	NIPA2	153.247	14.2152
HGLibA_23283	ING1	31.8059	0
HGLibA_55314	ZHX2	153.247	0
HGLibA_57754	hsa-mir-132	53.4918	0
HGLibB_00850	ADAMTSL2	70.8405	95.3257
HGLibA_45942	SNRNP200	118.549	0
HGLibB_19309	GLT6D1	79.5148	0
HGLibB_04711	BPIFA2	92.5263	0
HGLibB_29602	MON1B	128.669	0
HGLibB_28010	MAMLD1	72.2862	0
HGLibB_48157	TAF1B	63.6118	0
HGLibA_04037	B4GALT6	41.926	0
HGLibA_36024	PEF1	118.549	0
HGLibB_03106	ARRB1	85.2977	0
HGLibA_19689	GOT1	125.778	0
HGLibB_15682	EVPLL	24.5773	0
HGLibA_56636	ZNF727	122.887	0
HGLibA_32334	NOSIP	17.3487	109.541
HGLibB_20933	HCFC1R1	63.6118	0
HGLibB_49848	TMEM125	114.212	0
HGLibA_47838	SURF4	41.926	0
HGLibB_49295	THG1L	179.27	0
HGLibA_06376	C5orf34	93.972	0
HGLibA_06770	C9orf89	137.344	0
HGLibA_13630	DNAJC5G	7.22862	0
HGLibA_26330	LEPROTL1	144.572	0
HGLibB_51565	TRIOBP	33.2516	2145.66
HGLibA_07613	CCDC14	73.7319	0
HGLibA_48628	TBPL2	79.5148	0
HGLibA_41136	RHBDF2	21.6859	0
HGLibA_40178	RALYL	106.984	0
HGLibB_05257	C12orf52	185.053	9658.83
HGLibA_47273	ST6GALNAC4	133.007	0
HGLibB_27445	LRRTM1	21.6859	0
HGLibB_33203	OCIAD1	91.0806	0
HGLibA_09738	CIT	44.8174	0.83619
HGLibB_09722	CISD2	102.646	0
HGLibA_14760	EIF2S3	52.0461	0
HGLibB_28633	MDFIC	83.852	0
HGLibA_55707	ZNF273	33.2516	0
HGLibA_21172	HERPUD1	40.4803	0
HGLibA_30846	MYO3B	105.538	49.3352
HGLibB_04107	BAHD1	46.2632	0
HGLibB_18489	GALK1	88.1891	0
HGLibA_45157	SLC44A1	234.207	3104.77
HGLibA_01864	ANAPC10	117.104	0
HGLibB_31380	NDRG4	117.104	0
HGLibB_34146	OR52M1	331.071	418.095
HGLibA_37218	PLP2	46.2632	0
HGLibB_19979	GPR26	303.602	163.893
HGLibB_07854	CCDC74A	179.27	0
HGLibA_25232	KLK1	102.646	21.7409
HGLibB_52764	UCN3	251.556	2012.71
HGLibB_18884	GEM	59.2747	0
HGLibA_31233	NBPF3	167.704	0
HGLibB_30814	MYO5C	166.258	0.83619
HGLibA_20485	GSTM5	112.766	136.299
HGLibA_26394	LGI1	40.4803	0
HGLibA_34859	P2RX5	134.452	0
HGLibB_21607	HLA-DRB1	1.44572	0
HGLibB_46168	SOX1	250.11	176.436
HGLibA_53848	VSIG4	127.224	629.651
HGLibB_38340	PRDM4	102.646	0
HGLibA_35847	PDGFC	28.9145	0
HGLibB_56614	ZNF75D	70.8405	0
HGLibB_01414	AKAP13	117.104	0
HGLibB_50447	TMEM72	130.115	0
HGLibA_06818	CA6	47.7089	0
HGLibB_42040	RPS18	82.4063	0
HGLibB_30586	MXRA8	56.3832	0
HGLibA_56422	ZNF626	49.1546	0
HGLibA_11782	CUL4A	62.1661	0
HGLibB_38910	PRSS54	88.1891	0
HGLibB_38038	PPP1R32	70.8405	0
HGLibB_21890	HOXA7	200.956	0
HGLibA_60079	hsa-mir-4423	99.7549	0
HGLibA_30271	MSX1	49.1546	0
HGLibA_32835	NTAN1	18.7944	0
HGLibB_42512	S100A7	170.595	0
HGLibA_16853	FANCI	47.7089	0
HGLibB_46165	SOWAHD	30.3602	0
HGLibB_05075	C10orf55	85.2977	0
HGLibA_23988	JPH4	92.5263	0
HGLibB_32614	NRBP2	60.7204	0
HGLibB_46088	SOD1	79.5148	0
HGLibA_06497	C6orf57	73.7319	0
HGLibB_46085	SOCS7	135.898	0
HGLibA_07820	CCDC62	24.5773	0
HGLibA_49049	TEX101	13.0115	0
HGLibA_11009	CPSF4L	82.4063	0
HGLibA_28629	MCM9	75.1776	0
HGLibB_43624	SETX	185.053	0
HGLibB_49014	TEX2	47.7089	0
HGLibB_11701	CTSK	70.8405	0
HGLibB_22460	ICA1L	57.8289	0
HGLibB_44960	SLC35F6	253.002	0
HGLibB_29567	MOCOS	133.007	0
HGLibB_25147	KLHL31	43.3717	0
HGLibB_24333	KCNQ1	23.1316	0
HGLibA_43040	SCPEP1	54.9375	0
HGLibA_46029	SNX11	91.0806	356.217
HGLibA_53609	VDR	95.4178	0
HGLibA_22408	HTRA1	47.7089	0
HGLibB_29800	MRGPRF	148.91	0
HGLibA_33091	NUPR1L	56.3832	0
HGLibB_45361	SLC9A4	435.163	0
HGLibA_62443	hsa-mir-586	39.0345	0
HGLibB_05838	C1orf229	151.801	0
HGLibA_04687	BOLA2B	216.859	0
HGLibA_06023	C20orf27	33.2516	0
HGLibB_27945	MAGEF1	115.658	0
HGLibA_27842	MAD1L1	67.949	0
HGLibA_17959	FPGS	52.0461	0
HGLibA_61272	hsa-mir-4791	26.023	0
HGLibA_30122	MRTO4	66.5033	0
HGLibA_20697	GYPA	70.8405	0
HGLibB_52314	TWIST2	148.91	0
HGLibB_35659	PCYT2	30.3602	0
HGLibA_56404	ZNF620	78.0691	0
HGLibA_26548	LIMS2	186.498	0.83619
HGLibA_46924	SRBD1	287.699	7390.25
HGLibA_23426	INTS6	75.1776	0
HGLibA_33617	OR13F1	112.766	0
HGLibB_30589	MYADM	196.618	0.83619
HGLibB_14006	DSG3	7.22862	0
HGLibB_20516	GTF2H1	56.3832	0
HGLibA_31639	NEK1	23.1316	0
HGLibB_56468	ZNF684	88.1891	0
HGLibA_09668	CHTOP	92.5263	0
HGLibB_05012	BZW2	255.893	740.028
HGLibB_08838	CDKN2D	11.5658	0
HGLibA_25447	KRT20	62.1661	0
HGLibA_00754	ADAM21	70.8405	96.998
HGLibA_63990	hsa-mir-7850	43.3717	0
HGLibB_41309	RLTPR	7.22862	0
HGLibB_14549	EFHC1	93.972	0
HGLibB_50399	TMEM59	140.235	0
HGLibA_30441	MTMR9	50.6003	0
HGLibB_31797	NFRKB	187.944	0
HGLibB_28234	MAPK4	96.8635	0
HGLibA_31748	NEUROG2	82.4063	0
HGLibB_29176	MICALL2	67.949	0
HGLibB_36207	PGLYRP3	88.1891	0
HGLibA_45098	SLC39A12	24.5773	0
HGLibB_47207	ST6GALNAC1	33.2516	0
HGLibB_34099	OR52B2	72.2862	0
HGLibB_09283	CFP	140.235	339.493
HGLibA_57889	hsa-mir-149	20.2401	0
HGLibB_38014	PPP1R18	63.6118	0
HGLibB_09322	CGRRF1	143.127	10.0343
HGLibB_36501	PIGC	34.6974	0
HGLibA_43860	SGSM1	118.549	0
HGLibA_20927	HBG2	73.7319	0
HGLibB_41984	RPP38	115.658	0
HGLibA_24070	KAT8	60.7204	0
HGLibB_31550	NECAP1	80.9605	0
HGLibB_05136	C11orf42	93.972	0
HGLibA_25799	KRTAP5-5	80.9605	0
HGLibA_04752	BRAF	17.3487	0
HGLibA_00295	ABI3	11.5658	0
HGLibB_26629	LMAN2L	138.789	0
HGLibA_36412	PHKG1	86.7434	0
HGLibB_55381	ZNF117	163.367	0
HGLibA_01372	AJUBA	80.9605	0
HGLibA_33324	OGG1	39.0345	0
HGLibB_35350	PCDH12	30.3602	0
HGLibA_48882	TDG	69.3947	0
HGLibA_28792	MED27	2.89145	0
HGLibA_21506	HIST1H4H	41.926	111.213
HGLibB_13206	DIAPH3	1.44572	0
HGLibA_12545	DCTN1	15.903	0
HGLibB_51431	TRIM41	124.332	0
HGLibA_23670	ISLR	20.2401	0
HGLibB_36194	PGK1	31.8059	0
HGLibA_24307	KCNK15	91.0806	0
HGLibB_07950	CCKBR	296.373	0
HGLibB_12518	DCST2	122.887	0
HGLibB_50141	TMEM208	80.9605	0
HGLibB_14436	EDEM2	53.4918	0
HGLibB_35737	PDE3B	96.8635	0
HGLibA_28771	MED20	128.669	510.912
HGLibB_20608	GUCA1B	114.212	0
HGLibB_13226	DIO3	33.2516	0
HGLibB_31251	NCEH1	85.2977	0
HGLibB_16071	FAM127C	70.8405	0
HGLibA_49790	TMCO4	196.618	0
HGLibB_39688	QRFPR	33.2516	0
HGLibA_23183	IL6R	138.789	0
HGLibB_08057	CCNB2	390.345	0
HGLibB_30226	MSTO1	33.2516	0
HGLibB_18253	FZD6	119.995	0
HGLibA_02401	APCS	2.89145	103.688
HGLibB_31607	NEK3	242.882	0
HGLibA_46794	SPRED2	117.104	0
HGLibB_51870	TSPAN33	143.127	0
HGLibA_06987	CALB1	11.5658	0
HGLibA_10727	COPS7A	49.1546	0
HGLibB_04010	B4GALNT1	96.8635	0
HGLibA_13040	DGAT2L6	115.658	0
HGLibA_11136	CRH	67.949	0
HGLibB_31180	NBPF1	137.344	0
HGLibA_34463	OR7A5	56.3832	0
HGLibB_51817	TSNARE1	86.7434	0
HGLibB_48322	TAS2R20	121.441	0
HGLibA_41301	RINL	153.247	0
HGLibB_44911	SLC35B3	98.3092	0
HGLibB_09422	CHGA	41.926	0
HGLibA_29871	MROH2B	109.875	0
HGLibA_44232	SIRT6	121.441	0
HGLibB_12749	DDX60	36.1431	0
HGLibB_04953	BTLA	134.452	0
HGLibA_25611	KRTAP10-5	121.441	0
HGLibA_58345	hsa-mir-24-2	133.007	0
HGLibB_27011	LPA	232.762	0
HGLibA_59477	hsa-mir-381	18.7944	0
HGLibB_03012	ARMC2	40.4803	0
HGLibA_13946	DRAM2	15.903	0
HGLibA_11551	CT47B1	43.3717	0
HGLibB_19758	GPD1L	141.681	0
HGLibA_47878	SV2B	76.6234	0
HGLibA_11467	CST8	53.4918	0
HGLibA_09726	CISD1	76.6234	0
HGLibA_59019	hsa-mir-340	21.6859	0
HGLibA_48591	TBCD	17.3487	0
HGLibB_01178	AGER	69.3947	0
HGLibA_06519	C7	52.0461	0
HGLibB_30617	MYBPH	242.882	329.459
HGLibA_30261	MST4	40.4803	0
HGLibB_24034	KAT8	125.778	0
HGLibA_06915	CACNA2D4	50.6003	0
HGLibB_47374	STEAP4	159.03	0
HGLibB_54616	YIPF5	30.3602	0
HGLibA_05534	C17orf47	14.4572	0
HGLibA_14286	DYSF	124.332	0
HGLibA_31510	NDUFB11	130.115	0
HGLibA_45507	SLIT2	34.6974	0
HGLibA_34177	OR52J3	65.0576	148.006
HGLibB_45363	SLC9A4	112.766	0
HGLibB_23223	IMPDH1	41.926	0
HGLibB_37700	POU1F1	44.8174	0
HGLibA_28819	MED9	119.995	0
HGLibA_42303	RSBN1	65.0576	0
HGLibB_56294	ZNF600	225.533	0
HGLibA_27254	LRRC14	8.67434	0
HGLibB_26013	LARS2	31.8059	0
HGLibA_31628	NEIL1	15.903	0
HGLibB_15258	EPGN	215.413	0
HGLibB_02849	ARHGEF35	128.669	0
HGLibA_02764	ARHGAP35	112.766	0
HGLibA_32788	NSUN4	124.332	0
HGLibB_22528	IDNK	39.0345	0
HGLibB_25382	KRT10	53.4918	0
HGLibA_62239	hsa-mir-5681a	67.949	0
HGLibA_24069	KAT8	108.429	0
HGLibA_49645	TLR2	96.8635	0
HGLibB_40631	RCC1	34.6974	0
HGLibB_18390	GADD45A	153.247	0
HGLibB_51683	TRPC7	39.0345	0
HGLibB_09987	CLEC4M	72.2862	0
HGLibA_25927	LAG3	14.4572	0
HGLibB_54937	ZCCHC10	59.2747	0
HGLibB_27246	LRRC24	78.0691	0
HGLibA_02929	ARL13A	17.3487	0
HGLibB_56936	ZSCAN22	106.984	0
HGLibA_25795	KRTAP5-3	98.3092	0
HGLibA_02123	ANKRD54	56.3832	0
HGLibA_01904	ANGPT2	24.5773	0
HGLibB_01554	ALDH1L2	78.0691	84.4552
HGLibB_30583	MXRA7	260.23	0
HGLibB_10678	COMTD1	36.1431	0
HGLibA_10535	COL20A1	60.7204	0
HGLibB_37249	PMEL	115.658	0
HGLibB_15850	F2RL3	150.355	271.762
HGLibA_15819	EYA2	33.2516	0
HGLibB_02141	ANKRD7	185.053	0
HGLibA_44785	SLC26A11	263.122	0
HGLibB_08591	CDC73	52.0461	0
HGLibB_29558	MOB3C	21.6859	0
HGLibB_51369	TRIM22	72.2862	908.102
HGLibB_12931	DENND4A	65.0576	0
HGLibA_30270	MSX1	115.658	0
HGLibA_59845	hsa-mir-4284	5.78289	0
HGLibA_11669	CTPS1	99.7549	0
HGLibA_54868	ZBTB37	13.0115	0
HGLibB_45078	SLC3A1	70.8405	0
HGLibA_28691	MDK	43.3717	0
HGLibB_05293	C12orf75	21.6859	0
HGLibB_23196	IMMP1L	69.3947	1244.25
HGLibB_27834	MAFB	39.0345	0
HGLibB_40601	RBPMS	108.429	0
HGLibA_48179	TACSTD2	92.5263	0
HGLibA_30451	MTO1	63.6118	0
HGLibB_00743	ADAM19	52.0461	0
HGLibA_40644	RBP7	57.8289	0
HGLibA_29424	MLLT6	72.2862	0
HGLibA_53608	VDR	11.5658	0
HGLibA_19368	GLUL	43.3717	0
HGLibA_56223	ZNF555	40.4803	0
HGLibB_39470	PTPRN	5.78289	0
HGLibA_15850	F12	24.5773	0
HGLibA_37489	POLB	219.75	0
HGLibB_01460	AKNA	91.0806	212.392
HGLibB_11967	CYB561A3	104.092	0
HGLibB_57249	NonTargetingControlGuideForHuman_0221	111.321	0
HGLibA_59725	hsa-mir-4254	72.2862	0
HGLibA_17291	FERD3L	146.018	0
HGLibB_36114	PFKFB4	137.344	0
HGLibA_09957	CLEC1B	115.658	0
HGLibA_54990	ZC3HAV1	134.452	0
HGLibA_26528	LIMCH1	41.926	0
HGLibA_46424	SPAST	36.1431	0
HGLibB_36084	PF4V1	163.367	0
HGLibB_02899	ARID4A	254.447	0
HGLibA_10184	CMC1	59.2747	0
HGLibA_30250	MSS51	93.972	0
HGLibA_15066	EML4	7.22862	0
HGLibB_44481	SLC22A1	13.0115	0
HGLibB_31628	NELFA	44.8174	0
HGLibA_18184	FUT11	24.5773	0
HGLibB_51164	TRABD	89.6349	0
HGLibA_24882	KIF1A	200.956	51.0076
HGLibB_48999	TEX13A	137.344	0
HGLibA_46765	SPOPL	34.6974	0
HGLibA_34196	OR52N2	185.053	0
HGLibB_22707	IFRD1	44.8174	0
HGLibB_13864	DPP9	37.5888	0
HGLibA_08881	CDS1	57.8289	113.722
HGLibA_39407	PTP4A2	60.7204	0
HGLibA_64224	hsa-mir-885	43.3717	0
HGLibA_34549	OR8K5	31.8059	0
HGLibB_18948	GFRA4	18.7944	0
HGLibA_43809	SGCG	57.8289	0
HGLibA_39715	PZP	60.7204	0
HGLibB_12100	CYP2B6	255.893	234.969
HGLibB_08761	CDK3	40.4803	50.1714
HGLibB_08244	CD164L2	44.8174	0
HGLibA_40456	RBFOX1	36.1431	0
HGLibB_45051	SLC39A14	43.3717	0
HGLibA_20076	GPR68	60.7204	0
HGLibA_32867	NTNG2	141.681	0
HGLibA_03515	ATL1	47.7089	0
HGLibB_04675	BOK	28.9145	0
HGLibB_44000	SHISA9	92.5263	0
HGLibA_37213	PLOD3	127.224	0
HGLibA_26283	LELP1	127.224	0
HGLibA_02745	ARHGAP27	109.875	1.67238
HGLibB_14232	DYNLL1	105.538	15.0514
HGLibA_50332	TMEM255B	46.2632	0
HGLibB_32528	NR0B2	147.464	0
HGLibB_12610	DDN	70.8405	40.1371
HGLibB_12057	CYP1A2	109.875	0
HGLibB_21344	HIST1H1T	114.212	0
HGLibA_25607	KRTAP10-3	40.4803	0
HGLibA_23802	ITGBL1	36.1431	0
HGLibA_57526	hsa-mir-1272	111.321	0
HGLibA_51852	TSGA13	13.0115	0
HGLibB_04999	BUD31	54.9375	0
HGLibB_22297	HSPBAP1	50.6003	0
HGLibB_00044	AAED1	39.0345	0
HGLibA_38602	PRLHR	118.549	0
HGLibB_16092	FAM132A	104.092	0
HGLibB_20245	GRID1	140.235	0
HGLibA_12792	DEFA1	305.048	0
HGLibA_12333	DAPP1	76.6234	0
HGLibB_25041	KLF5	72.2862	0
HGLibB_52547	UBE2H	182.161	61.0419
HGLibA_20182	GPX5	91.0806	0
HGLibA_47407	STAU2	88.1891	0
HGLibB_42536	S100Z	83.852	0
HGLibB_33477	OR10J1	205.293	0
HGLibA_27025	LONRF3	114.212	0
HGLibA_41491	RNF123	128.669	0
HGLibB_44506	SLC22A17	106.984	0
HGLibB_53829	VWA1	172.041	0
HGLibB_26254	LEMD3	89.6349	0
HGLibA_35901	PDK3	95.4178	0
HGLibB_14908	ELMO1	34.6974	0
HGLibA_35762	PDE11A	36.1431	0
HGLibA_18540	GALNT13	112.766	0
HGLibB_03595	ATP1B2	41.926	0
HGLibB_30420	MTR	111.321	0
HGLibB_53985	WDR25	24.5773	0
HGLibB_30832	MYOC	4.33717	0
HGLibA_40082	RAD51AP1	86.7434	0
HGLibA_55763	ZNF296	63.6118	0
HGLibA_45175	SLC45A2	67.949	0
HGLibA_14710	EIF1AX	52.0461	0
HGLibB_23303	INPP1	130.115	0
HGLibA_62713	hsa-mir-618	52.0461	453.215
HGLibA_11559	CTAG1A	290.59	0
HGLibB_37373	PNPLA7	159.03	0
HGLibB_13553	DNAJC13	62.1661	0
HGLibA_63777	hsa-mir-7-3	14.4572	0
HGLibB_23584	IRGQ	65.0576	0
HGLibA_46284	SP100	319.505	10730
HGLibB_45856	SNCAIP	124.332	0
HGLibA_56280	ZNF572	93.972	0
HGLibA_40521	RBM26	59.2747	0
HGLibA_15755	EXOC6	118.549	0
HGLibB_13166	DHX34	215.413	0
HGLibA_36489	PI3	18.7944	0
HGLibA_46729	SPN	79.5148	0
HGLibA_31497	NDUFAF6	176.378	0
HGLibB_46521	SPDYC	118.549	0
HGLibA_55476	ZNF138	106.984	0
HGLibA_56755	ZNF787	11.5658	0
HGLibA_21968	HOXC4	50.6003	0
HGLibB_38149	PPP3R2	52.0461	0
HGLibB_03249	ASB8	135.898	0
HGLibB_38571	PRMT10	173.487	0
HGLibA_50749	TNFRSF11B	98.3092	0
HGLibA_45889	SNAPC1	95.4178	0
HGLibB_12101	CYP2C18	92.5263	0
HGLibA_21451	HIST1H2BN	54.9375	0
HGLibA_42781	SATL1	14.4572	0
HGLibA_63698	hsa-mir-6878	56.3832	0
HGLibB_17554	FKBP4	108.429	0
HGLibA_33247	OCIAD1	127.224	0
HGLibB_30439	MTRNR2L4	326.734	0
HGLibB_43744	SGCA	111.321	0
HGLibB_45415	SLCO4A1	69.3947	0
HGLibB_31246	NCCRP1	193.727	0
HGLibA_18330	GAB4	85.2977	75.2571
HGLibA_35108	PANX1	174.933	0
HGLibA_42181	RPS6KC1	101.201	0
HGLibA_19320	GLRX3	82.4063	216.573
HGLibB_10357	CNPY3	127.224	0
HGLibA_14115	DUS2	66.5033	0
HGLibA_04878	BSPRY	93.972	0
HGLibB_48789	TCP11L2	169.15	0
HGLibA_59426	hsa-mir-378a	111.321	0
HGLibA_51006	TOPAZ1	53.4918	0
HGLibA_57718	hsa-mir-1302-8	43.3717	0
HGLibA_29231	MID1	31.8059	0
HGLibB_44402	SLC16A9	154.692	293.503
HGLibB_49840	TMEM121	23.1316	0
HGLibA_49731	TM9SF4	106.984	0
HGLibB_16936	FBN2	179.27	1.67238
HGLibA_42929	SCGB2B2	96.8635	0
HGLibA_19538	GNGT1	102.646	0
HGLibB_54210	WFDC9	33.2516	0
HGLibA_43776	SFTPC	21.6859	0
HGLibB_16244	FAM171A2	1.44572	0
HGLibB_05503	C16orf95	409.14	0
HGLibA_40265	RAPH1	362.877	0
HGLibB_09788	CLASP2	41.926	0
HGLibB_44352	SLC15A1	53.4918	0
HGLibB_06815	CA7	18.7944	0
HGLibB_46550	SPECC1L	354.202	0
HGLibA_24130	KCNA2	73.7319	0
HGLibB_08493	CDADC1	23.1316	0
HGLibA_52945	UHRF1	169.15	0
HGLibB_20536	GTF2I	239.99	0
HGLibB_52413	TYSND1	92.5263	0
HGLibA_23154	IL36RN	33.2516	0
HGLibA_53797	VPS4A	164.813	0
HGLibA_48345	TARS	2.89145	0
HGLibB_05212	C11orf94	111.321	0
HGLibA_20016	GPR31	43.3717	0
HGLibA_04131	BAIAP3	67.949	0
HGLibA_51335	TRAPPC8	157.584	0
HGLibA_49885	TMEM116	115.658	0
HGLibB_39676	QPCT	72.2862	0
HGLibB_29328	MLEC	218.304	0.83619
HGLibA_41995	RPL7A	183.607	0
HGLibA_43555	SERPINB5	8.67434	0
HGLibB_22653	IFNA5	222.641	0
HGLibB_05679	C19orf57	49.1546	0
HGLibB_26390	LHFP	261.676	0
HGLibA_13972	DRD5	135.898	0
HGLibB_17218	FCRL6	193.727	0
HGLibB_29444	MMP12	140.235	0
HGLibA_62165	hsa-mir-5581	49.1546	0
HGLibA_45215	SLC4A2	1.44572	0
HGLibB_38186	PPT2	36.1431	0
HGLibB_40803	RER1	46.2632	0
HGLibA_28876	MEIS3	4.33717	0
HGLibA_02851	ARHGEF35	27.4688	26.7581
HGLibA_13811	DPCD	85.2977	0
HGLibB_35771	PDE6G	26.023	9.19809
HGLibA_22275	HSPA1B	11.5658	0
HGLibA_15696	EVI5L	83.852	0
HGLibB_09953	CLEC2A	46.2632	0
HGLibA_47746	SULT1C2	88.1891	6.68952
HGLibA_49982	TMEM14B	5.78289	0
HGLibA_15214	ENTPD7	93.972	0
HGLibA_11699	CTSD	93.972	0
HGLibA_27921	MAGEA8	53.4918	0
HGLibB_27940	MAGEE1	65.0576	0
HGLibA_39691	PYGM	86.7434	99.5066
HGLibB_44396	SLC16A7	60.7204	0
HGLibB_28476	MBOAT1	49.1546	0
HGLibA_38597	PRL	14.4572	0
HGLibA_30079	MRPS27	44.8174	0
HGLibB_07159	CAPN2	14.4572	0
HGLibA_40242	RAP2C	28.9145	0
HGLibA_37300	PMEPA1	70.8405	0
HGLibB_25275	KLRG1	23.1316	0
HGLibA_17043	FBXO2	60.7204	0
HGLibA_46540	SPATC1L	154.692	0
HGLibB_12315	DAPK3	46.2632	0
HGLibA_07950	CCIN	14.4572	0
HGLibA_17209	FCHSD1	17.3487	0
HGLibB_45937	SNRPN	47.7089	0
HGLibA_28080	MAN2B2	11.5658	0
HGLibB_34229	OR5D13	161.921	0
HGLibA_37393	PNN	34.6974	0
HGLibB_09490	CHMP6	135.898	0
HGLibB_23098	IL31	133.007	0
HGLibB_55043	ZDHHC24	33.2516	0
HGLibB_17102	FBXO7	66.5033	0
HGLibB_39411	PTPN22	83.852	0
HGLibB_16761	FAM89B	31.8059	0
HGLibA_01308	AHR	26.023	0
HGLibA_29897	MRPL12	106.984	0
HGLibB_31884	NID2	66.5033	0
HGLibB_46647	SPINK7	53.4918	0
HGLibA_10688	COMTD1	148.91	0
HGLibB_55453	ZNF169	88.1891	0
HGLibB_34345	OR6C4	69.3947	61.0419
HGLibB_03412	ATAD3B	46.2632	0
HGLibB_24256	KCNJ9	43.3717	0
HGLibA_24521	KDM5A	31.8059	0
HGLibB_11285	CRYZL1	36.1431	0
HGLibA_50250	TMEM229A	46.2632	0
HGLibB_49699	TMC5	128.669	0
HGLibB_27699	LYPLA2	361.431	0
HGLibA_53645	VGLL4	73.7319	0
HGLibA_63014	hsa-mir-671	62.1661	0
HGLibA_20255	GRHL3	20.2401	0
HGLibA_51955	TSPEAR	46.2632	0
HGLibA_64144	hsa-mir-8075	364.322	612.927
HGLibA_20257	GRHPR	50.6003	0
HGLibA_14464	EDF1	125.778	290.994
HGLibA_11102	CREB3L4	119.995	0
HGLibA_49505	TIMM17B	151.801	415.586
HGLibA_58157	hsa-mir-200c	226.979	0
HGLibB_37003	PLD6	67.949	0
HGLibB_48148	TAF13	177.824	0
HGLibA_53927	VWC2L	49.1546	0
HGLibB_00794	ADAMTS12	189.39	0
HGLibA_38256	PQLC3	54.9375	0
HGLibA_00355	ACAD11	85.2977	0
HGLibA_48893	TDP2	18.7944	0
HGLibB_09804	CLCC1	57.8289	0
HGLibB_03167	ARTN	36.1431	0
HGLibB_41991	RPRD1A	52.0461	0
HGLibB_31348	NDEL1	52.0461	0
HGLibB_48728	TCF4	70.8405	0
HGLibB_39956	RABEPK	15.903	0
HGLibA_45164	SLC44A3	44.8174	0
HGLibB_00633	ACTL9	131.561	0
HGLibB_14088	DUPD1	41.926	0
HGLibB_10940	CPN2	70.8405	93.6533
HGLibA_17118	FBXO48	17.3487	0
HGLibB_30400	MTMR9	147.464	0
HGLibB_15070	EMX1	63.6118	0
HGLibA_54905	ZBTB48	40.4803	0
HGLibB_13987	DSCR4	14.4572	0
HGLibA_01036	ADRA1A	36.1431	0
HGLibB_42869	SCGB2A1	125.778	0
HGLibB_46636	SPINK4	60.7204	0
HGLibA_33402	OOEP	52.0461	30.939
HGLibA_36560	PIGK	124.332	0
HGLibA_35559	PCDHGB4	47.7089	0
HGLibB_20424	GSTA1	101.201	0
HGLibB_18954	GGA1	238.544	0
HGLibB_42113	RPS6KA4	63.6118	0
HGLibA_31733	NEUROD1	303.602	7560.83
HGLibA_37540	POLM	14.4572	0
HGLibB_42951	SCN8A	130.115	0
HGLibA_04205	BBS1	56.3832	0
HGLibA_10268	CNGA3	63.6118	0
HGLibB_10964	CPNE9	78.0691	0
HGLibA_17426	FGFBP1	160.475	153.023
HGLibA_39287	PTCRA	44.8174	0
HGLibA_14002	DSCAML1	36.1431	0
HGLibB_51011	TP53RK	40.4803	0
HGLibA_62769	hsa-mir-632	43.3717	0
HGLibA_60868	hsa-mir-4689	66.5033	0
HGLibB_39203	PTBP2	91.0806	0
HGLibA_52996	UNC13B	43.3717	0
HGLibB_27971	MAGT1	86.7434	0
HGLibB_21265	HID1	183.607	0
HGLibA_35897	PDK2	257.339	0
HGLibB_39573	PVRL1	67.949	0
HGLibB_17563	FKBP7	150.355	0
HGLibA_63799	hsa-mir-711	276.133	0
HGLibB_05346	C14orf182	40.4803	40.9733
HGLibA_25235	KLK10	65.0576	0
HGLibB_13924	DRAM2	166.258	16.7238
HGLibA_05597	C17orf97	122.887	0
HGLibA_33071	NUP88	114.212	0
HGLibB_33438	OR10AG1	54.9375	0
HGLibA_41419	RNASE8	69.3947	0
HGLibA_39330	PTGES3	65.0576	0
HGLibA_27714	LYPD1	60.7204	0
HGLibA_31578	NEB	37.5888	0
HGLibA_17013	FBXL5	70.8405	0
HGLibB_07555	CCDC12	154.692	0
HGLibB_02225	ANXA13	106.984	0
HGLibA_30885	MYOG	70.8405	0
HGLibA_21781	HNF4A	56.3832	0
HGLibB_25498	KRT74	80.9605	0
HGLibB_52030	TTC28	209.63	0
HGLibA_07857	CCDC71L	106.984	0
HGLibA_25082	KLF7	73.7319	0
HGLibB_43545	SERPINI1	30.3602	0
HGLibA_48093	SYT9	137.344	0
HGLibB_14051	DTWD1	99.7549	0
HGLibB_07973	CCL17	59.2747	0
HGLibB_16368	FAM198B	52.0461	0
HGLibB_20196	GRB10	15.903	0
HGLibA_31151	NARR	31.8059	0
HGLibB_03700	ATP6V0A1	119.995	0
HGLibB_16402	FAM205A	41.926	0
HGLibA_28707	MDP1	60.7204	0
HGLibB_15396	ERBB3	131.561	0
HGLibA_28237	MAP7D2	37.5888	0
HGLibB_05269	C12orf60	111.321	0
HGLibA_25469	KRT28	7.22862	0
HGLibB_26440	LIFR	57.8289	61.8781
HGLibB_40613	RC3H2	127.224	0
HGLibB_31162	NBAS	52.0461	0
HGLibB_26658	LMNB1	83.852	0
HGLibB_01131	AGA	92.5263	0
HGLibA_39018	PSD3	75.1776	0
HGLibA_60251	hsa-mir-4461	15.903	0
HGLibA_44129	SIGLEC11	75.1776	0
HGLibA_16038	FAM115C	164.813	0
HGLibB_55815	ZNF367	47.7089	0
HGLibB_04328	BCL3	397.574	2.50857
HGLibA_16965	FBP1	47.7089	0
HGLibB_13209	DICER1	133.007	0
HGLibB_28393	MATN3	159.03	0
HGLibB_48132	TADA3	75.1776	0
HGLibA_29790	MPV17L2	50.6003	0
HGLibB_52420	TYW3	95.4178	0
HGLibA_32646	NRARP	80.9605	0
HGLibB_33912	OR4C45	195.173	0
HGLibA_27080	LPCAT4	37.5888	0
HGLibB_21162	HES5	73.7319	0
HGLibB_56674	ZNF782	106.984	0
HGLibA_34836	OXSR1	54.9375	0
HGLibB_43236	SELENBP1	140.235	0
HGLibA_58288	hsa-mir-22	91.0806	0
HGLibA_14665	EHD1	104.092	0
HGLibB_04777	BRD4	34.6974	0
HGLibA_24050	KAT2A	13.0115	0
HGLibA_39314	PTGER1	54.9375	0
HGLibA_20162	GPSM3	67.949	0
HGLibA_31958	NIPAL2	75.1776	0
HGLibA_58785	hsa-mir-3178	15.903	0
HGLibA_46121	SOBP	5.78289	0
HGLibB_15234	EPB41L5	43.3717	266.745
HGLibA_44135	SIGLEC14	69.3947	0
HGLibB_40203	RAPGEF4	367.214	24.2495
HGLibA_07409	CBLN2	62.1661	0
HGLibB_33579	OR13H1	173.487	0
HGLibA_04261	BCAS4	66.5033	0
HGLibA_26013	LAP3	43.3717	0
HGLibB_32527	NR0B2	135.898	0
HGLibA_27484	LRRTM1	135.898	355.381
HGLibB_40450	RBM18	41.926	0
HGLibB_33152	OARD1	50.6003	0
HGLibB_18066	FSHR	130.115	193.996
HGLibB_35039	PAM16	57.8289	0
HGLibA_38726	PRPF38B	73.7319	0
HGLibB_24228	KCNJ14	117.104	0
HGLibA_15148	ENO4	85.2977	0
HGLibB_48198	TAF8	78.0691	0
HGLibB_07308	CASP4	121.441	0
HGLibB_24576	KIAA0232	79.5148	0
HGLibA_49146	TFCP2	63.6118	0
HGLibB_50126	TMEM203	44.8174	0
HGLibA_09950	CLEC18C	104.092	0
HGLibB_21377	HIST1H2AL	154.692	0
HGLibB_18686	GBA	98.3092	0
HGLibA_43475	SERF2	10.1201	0
HGLibA_46732	SPNS1	15.903	0
HGLibB_21676	HMGCLL1	148.91	0
HGLibB_45196	SLC52A3	14.4572	0
HGLibB_54262	WIZ	124.332	0
HGLibA_07559	CCDC117	23.1316	0
HGLibA_52856	UFSP1	72.2862	0
HGLibA_56580	ZNF703	172.041	0
HGLibB_04392	BECN1	213.967	0
HGLibA_21784	HNF4G	170.595	0
HGLibA_17593	FKBPL	73.7319	0
HGLibA_36248	PGLYRP1	43.3717	0
HGLibA_12606	DDHD2	11.5658	0
HGLibA_09287	CFLAR	115.658	0
HGLibB_42294	RSPO2	167.704	0
HGLibA_20919	HBE1	53.4918	0
HGLibB_50775	TNIP2	31.8059	0
HGLibB_10391	CNTN1	41.926	0
HGLibB_11768	CUL3	20.2401	0
HGLibA_31466	NDUFA6	57.8289	100.343
HGLibB_22006	HPGDS	18.7944	0
HGLibB_55471	ZNF180	66.5033	0
HGLibB_06946	CACNG8	10.1201	0
HGLibB_19162	GJD2	287.699	0
HGLibA_36306	PHACTR4	44.8174	0
HGLibB_17095	FBXO48	26.023	0
HGLibA_47011	SRP72	111.321	281.796
HGLibB_48581	TBX1	40.4803	0
HGLibA_03117	ARRDC2	27.4688	0
HGLibA_28399	MAST1	18.7944	0
HGLibB_47664	SUGP2	79.5148	0
HGLibA_17782	FOLR1	49.1546	0
HGLibB_07036	CALML6	79.5148	0
HGLibA_22544	IDH3A	24.5773	1162.3
HGLibA_65345	NonTargetingControlGuideForHuman_0962	174.933	0
HGLibA_35386	PCDH1	60.7204	0
HGLibB_47139	SSX1	39.0345	0
HGLibB_37165	PLOD3	228.424	0
HGLibB_28006	MAML2	49.1546	0
HGLibB_22471	ICAM4	76.6234	0
HGLibA_36966	PLAUR	59.2747	0
HGLibB_10916	CPEB4	89.6349	0
HGLibB_42817	SCARB1	69.3947	0
HGLibB_56963	ZSCAN5B	135.898	0
HGLibA_12953	DENND4B	63.6118	0
HGLibA_32744	NSD1	56.3832	0
HGLibA_50540	TMEM88B	33.2516	0
HGLibA_16611	FAM47B	202.401	527.636
HGLibA_28332	2021-03-11	75.1776	0
HGLibB_45184	SLC51A	170.595	0
HGLibA_57373	hsa-mir-1245a	108.429	0
HGLibB_54468	XKR9	174.933	0
HGLibA_38368	PRDM11	93.972	0
HGLibB_24981	KIT	105.538	0
HGLibA_56919	ZNFX1	115.658	0
HGLibA_25015	KIT	15.903	0
HGLibB_55176	ZFP91	36.1431	0
HGLibA_63665	hsa-mir-6870	76.6234	0
HGLibA_13122	DHRS11	85.2977	0
HGLibA_36458	PHRF1	20.2401	0
HGLibB_36166	PGAP3	27.4688	0
HGLibA_19965	GPR171	46.2632	0
HGLibB_19289	GLRX	205.293	0
HGLibA_59950	hsa-mir-431	177.824	0
HGLibA_26510	LILRB2	73.7319	0
HGLibA_00096	ABCA1	13.0115	0
HGLibA_03884	AUTS2	105.538	0
HGLibB_33442	OR10G2	73.7319	0
HGLibA_42952	SCLY	112.766	0
HGLibA_27366	LRRC45	212.521	264.236
HGLibB_25112	KLHL2	82.4063	0
HGLibB_42699	SARS2	43.3717	0
HGLibA_29206	MICAL3	57.8289	0
HGLibB_39025	PSMA2	133.007	0
HGLibB_23685	ITGA10	92.5263	0
HGLibA_00183	ABCC6	76.6234	0
HGLibA_46193	SORD	50.6003	66.059
HGLibA_27782	LYZ	39.0345	0
HGLibA_12109	CYP2A7	117.104	156.368
HGLibA_40159	RALGAPA2	47.7089	0
HGLibA_04524	BIRC6	144.572	0
HGLibA_03843	ATXN3	95.4178	0
HGLibA_16096	FAM129A	67.949	0
HGLibA_22284	HSPA4	83.852	0
HGLibA_15739	EXOC3L1	23.1316	0
HGLibA_18283	FZD8	20.2401	0
HGLibB_47657	SUFU	206.738	0
HGLibA_40605	RBMXL2	172.041	0
HGLibB_30620	MYBPHL	56.3832	0
HGLibA_51830	TSEN15	118.549	0
HGLibA_12785	DEF6	53.4918	0
HGLibB_06456	C6orf170	133.007	0
HGLibB_19571	GOLGA3	33.2516	0
HGLibA_48674	TBX5	85.2977	0
HGLibA_25200	KLHL38	88.1891	0
HGLibB_54557	YAE1D1	101.201	0
HGLibB_43486	SERPINB10	119.995	0
HGLibB_20399	GSK3A	95.4178	0
HGLibB_55539	ZNF22	13.0115	0
HGLibB_16821	FANCE	72.2862	0
HGLibA_04613	BMP6	33.2516	0
HGLibB_49117	TFF3	20.2401	0
HGLibA_40251	RAPGEF3	105.538	0
HGLibA_17245	FCRLB	56.3832	0
HGLibA_31795	NFE2L2	119.995	0
HGLibB_18942	GFRA2	8.67434	0
HGLibA_50592	TMLHE	91.0806	0
HGLibB_40236	RARRES3	17.3487	0
HGLibA_38473	PRICKLE2	20.2401	0
HGLibB_15109	ENHO	8.67434	0
HGLibA_38081	PPP1R26	52.0461	0
HGLibB_55621	ZNF26	91.0806	0
HGLibA_17109	FBXO45	89.6349	0
HGLibA_63125	hsa-mir-6743	15.903	0
HGLibB_36807	PKP2	88.1891	0
HGLibB_37442	POLD1	128.669	9.19809
HGLibB_55728	ZNF320	344.082	0
HGLibA_57659	hsa-mir-1295b	98.3092	0
HGLibB_40177	RAP1GAP	4.33717	0
HGLibB_36716	PITX1	52.0461	0
HGLibA_05021	C10orf105	47.7089	0.83619
HGLibB_50206	TMEM234	5.78289	0
HGLibA_38789	PRR15L	105.538	903.921
HGLibB_12865	DEFB126	66.5033	0
HGLibB_30442	MTRNR2L5	135.898	0
HGLibB_28157	MAP3K7CL	17.3487	0
HGLibA_14171	DUSP27	44.8174	0
HGLibB_39199	PTAR1	170.595	0
HGLibA_15423	ERBB4	7.22862	0
HGLibB_27924	MAGEC3	70.8405	0
HGLibA_55221	ZFP57	60.7204	0
HGLibB_41081	RHBDF1	56.3832	0
HGLibB_40782	REM2	43.3717	0
HGLibA_08489	CD99_X	167.704	0
HGLibA_48355	TAS1R1	96.8635	35.9562
HGLibA_51206	TPST2	50.6003	0
HGLibB_15691	EWSR1	79.5148	0
HGLibB_13523	DNAJB4	114.212	0
HGLibA_24136	KCNA4	134.452	0
HGLibA_36081	PEX10	8.67434	0
HGLibB_46268	SPACA1	99.7549	0
HGLibA_46519	SPATA5L1	56.3832	0
HGLibB_19124	GJA5	93.972	0
HGLibA_49057	TEX13A	11.5658	0
HGLibB_23615	ISCA2	151.801	0
HGLibA_51619	TRIM9	124.332	0
HGLibB_35354	PCDH15	62.1661	0
HGLibA_35388	PCDH10	20.2401	0
HGLibA_23432	INTS8	36.1431	0
HGLibB_18330	GABRA1	179.27	0
HGLibA_33220	OAZ3	89.6349	0
HGLibB_03659	ATP5G3	39.0345	0
HGLibA_17625	FLJ25363	306.493	0
HGLibB_45429	SLFN11	199.51	0
HGLibB_23155	IL6ST	124.332	0
HGLibA_26044	LARP7	70.8405	85.2914
HGLibA_63511	hsa-mir-6833	11.5658	0
HGLibB_45092	SLC41A3	150.355	0
HGLibB_00374	ACADSB	250.11	0
HGLibB_29298	MKLN1	52.0461	0
HGLibB_35117	PAQR5	135.898	0
HGLibA_54050	WDR24	31.8059	0
HGLibA_23726	ITGA2B	36.1431	0
HGLibB_57342	NonTargetingControlGuideForHuman_0314	44.8174	0
HGLibA_19446	GNA14	53.4918	0
HGLibA_08128	CCNT2	46.2632	0
HGLibA_22158	HSCB	47.7089	0
HGLibB_49619	TLX3	117.104	0
HGLibA_46124	SOCS1	80.9605	0
HGLibA_29330	MKKS	80.9605	0
HGLibA_60548	hsa-mir-4523	1.44572	0
HGLibB_40502	RBM43	258.785	60.2057
HGLibB_20466	GSTP1	144.572	0
HGLibB_16132	FAM149B1	232.762	0
HGLibB_35156	PARL	92.5263	0
HGLibA_27168	LRG1	31.8059	0
HGLibA_08475	CD8B	24.5773	0
HGLibB_05121	C11orf24	119.995	0
HGLibA_06182	C2orf76	76.6234	0
HGLibA_17376	FGF14	44.8174	0
HGLibB_49095	TFDP2	10.1201	0
[truncated: 117,462 more rows]
