# Supplementary material for: RIPK1 dephosphorylation and kinase activation by PPP1R3G/PP1γ promote apoptosis and necroptosis
Source: Nat Commun. 2021 Dec 3;12:7067. doi: 10.1038/s41467-021-27367-5 (PMC8642546; doi:10.1038/s41467-021-27367-5)
Supplement: Supplementary file 6 — Supplementary Data 3 [file 41467_2021_27367_MOESM6_ESM.xlsx]

## Sheet: Table 3 Non-targeting control s
sgRNA	Gene	Control	T/S/Z
HGLibB_57794	NonTargetingControlGuideForHuman_0766	72.2862	0
HGLibB_57937	NonTargetingControlGuideForHuman_0909	268.905	398.026
HGLibB_57334	NonTargetingControlGuideForHuman_0306	319.505	0
HGLibB_57508	NonTargetingControlGuideForHuman_0480	193.727	0
HGLibB_57975	NonTargetingControlGuideForHuman_0947	224.087	0
HGLibB_57057	NonTargetingControlGuideForHuman_0029	93.972	0
HGLibB_57541	NonTargetingControlGuideForHuman_0513	36.1431	0
HGLibA_64497	NonTargetingControlGuideForHuman_0114	138.789	0
HGLibA_64874	NonTargetingControlGuideForHuman_0491	36.1431	0
HGLibB_57453	NonTargetingControlGuideForHuman_0425	40.4803	0
HGLibA_64848	NonTargetingControlGuideForHuman_0465	106.984	61.8781
HGLibA_64826	NonTargetingControlGuideForHuman_0443	67.949	0
HGLibB_57249	NonTargetingControlGuideForHuman_0221	111.321	0
HGLibA_65345	NonTargetingControlGuideForHuman_0962	174.933	0
HGLibB_57342	NonTargetingControlGuideForHuman_0314	44.8174	0
HGLibA_64678	NonTargetingControlGuideForHuman_0295	514.678	165295
HGLibA_65346	NonTargetingControlGuideForHuman_0963	121.441	129.609
HGLibB_57827	NonTargetingControlGuideForHuman_0799	59.2747	0
HGLibA_64847	NonTargetingControlGuideForHuman_0464	228.424	206.539
HGLibB_57467	NonTargetingControlGuideForHuman_0439	303.602	0
HGLibB_57535	NonTargetingControlGuideForHuman_0507	127.224	0
HGLibA_65145	NonTargetingControlGuideForHuman_0762	216.859	0
HGLibA_65160	NonTargetingControlGuideForHuman_0777	247.219	0
HGLibA_64834	NonTargetingControlGuideForHuman_0451	60.7204	0
HGLibB_57617	NonTargetingControlGuideForHuman_0589	435.163	0
HGLibB_57316	NonTargetingControlGuideForHuman_0288	156.138	0
HGLibA_64605	NonTargetingControlGuideForHuman_0222	54.9375	0
HGLibB_57634	NonTargetingControlGuideForHuman_0606	195.173	287.649
HGLibB_57625	NonTargetingControlGuideForHuman_0597	183.607	0
HGLibA_64719	NonTargetingControlGuideForHuman_0336	134.452	0
HGLibB_57950	NonTargetingControlGuideForHuman_0922	137.344	0
HGLibB_57751	NonTargetingControlGuideForHuman_0723	170.595	0
HGLibB_57973	NonTargetingControlGuideForHuman_0945	205.293	0
HGLibA_65374	NonTargetingControlGuideForHuman_0991	189.39	9.19809
HGLibA_65163	NonTargetingControlGuideForHuman_0780	73.7319	0
HGLibB_57510	NonTargetingControlGuideForHuman_0482	359.985	0
HGLibA_65015	NonTargetingControlGuideForHuman_0632	82.4063	0
HGLibA_64825	NonTargetingControlGuideForHuman_0442	388.9	5019.65
HGLibB_57543	NonTargetingControlGuideForHuman_0515	163.367	0
HGLibB_57297	NonTargetingControlGuideForHuman_0269	82.4063	0
HGLibB_57721	NonTargetingControlGuideForHuman_0693	127.224	0
HGLibA_64509	NonTargetingControlGuideForHuman_0126	219.75	0
HGLibA_64476	NonTargetingControlGuideForHuman_0093	147.464	0
HGLibB_57174	NonTargetingControlGuideForHuman_0146	134.452	0
HGLibA_64546	NonTargetingControlGuideForHuman_0163	161.921	15.8876
HGLibA_64549	NonTargetingControlGuideForHuman_0166	266.013	0
HGLibB_57263	NonTargetingControlGuideForHuman_0235	109.875	0
HGLibA_64854	NonTargetingControlGuideForHuman_0471	119.995	0
HGLibA_64720	NonTargetingControlGuideForHuman_0337	157.584	0
HGLibA_64581	NonTargetingControlGuideForHuman_0198	144.572	0
HGLibB_57910	NonTargetingControlGuideForHuman_0882	159.03	0
HGLibA_64780	NonTargetingControlGuideForHuman_0397	474.197	0
HGLibB_57621	NonTargetingControlGuideForHuman_0593	102.646	0
HGLibB_57741	NonTargetingControlGuideForHuman_0713	75.1776	0
HGLibB_58004	NonTargetingControlGuideForHuman_0976	93.972	0
HGLibA_64475	NonTargetingControlGuideForHuman_0092	255.893	0
HGLibB_57206	NonTargetingControlGuideForHuman_0178	115.658	0
HGLibA_64556	NonTargetingControlGuideForHuman_0173	26.023	0
HGLibA_64394	NonTargetingControlGuideForHuman_0011	72.2862	36.7924
HGLibA_65255	NonTargetingControlGuideForHuman_0872	141.681	0
HGLibB_57128	NonTargetingControlGuideForHuman_0100	294.928	0
HGLibA_64625	NonTargetingControlGuideForHuman_0242	228.424	0
HGLibA_65152	NonTargetingControlGuideForHuman_0769	130.115	0
HGLibA_64887	NonTargetingControlGuideForHuman_0504	91.0806	0
HGLibB_57958	NonTargetingControlGuideForHuman_0930	306.493	83.619
HGLibA_64611	NonTargetingControlGuideForHuman_0228	542.146	255.038
HGLibA_64979	NonTargetingControlGuideForHuman_0596	173.487	0
HGLibB_57218	NonTargetingControlGuideForHuman_0190	125.778	592.023
HGLibA_65091	NonTargetingControlGuideForHuman_0708	95.4178	0
HGLibA_64499	NonTargetingControlGuideForHuman_0116	270.35	0
HGLibB_57315	NonTargetingControlGuideForHuman_0287	185.053	431.474
HGLibB_57314	NonTargetingControlGuideForHuman_0286	487.209	21.7409
HGLibB_57179	NonTargetingControlGuideForHuman_0151	413.477	0
HGLibA_64594	NonTargetingControlGuideForHuman_0211	219.75	179.781
HGLibB_57219	NonTargetingControlGuideForHuman_0191	213.967	16463.7
HGLibB_57760	NonTargetingControlGuideForHuman_0732	49.1546	0
HGLibA_64773	NonTargetingControlGuideForHuman_0390	27.4688	0
HGLibA_65093	NonTargetingControlGuideForHuman_0710	44.8174	0
HGLibB_57443	NonTargetingControlGuideForHuman_0415	121.441	0
HGLibB_57561	NonTargetingControlGuideForHuman_0533	109.875	0
HGLibB_57893	NonTargetingControlGuideForHuman_0865	235.653	0
HGLibB_57785	NonTargetingControlGuideForHuman_0757	67.949	0
HGLibA_64837	NonTargetingControlGuideForHuman_0454	289.145	0
HGLibB_57399	NonTargetingControlGuideForHuman_0371	273.242	0
HGLibA_65009	NonTargetingControlGuideForHuman_0626	436.609	1188.23
HGLibA_65081	NonTargetingControlGuideForHuman_0698	153.247	251.693
HGLibA_64943	NonTargetingControlGuideForHuman_0560	96.8635	0
HGLibA_64593	NonTargetingControlGuideForHuman_0210	134.452	0
HGLibB_57712	NonTargetingControlGuideForHuman_0684	313.722	0
HGLibB_57902	NonTargetingControlGuideForHuman_0874	267.459	0
HGLibA_65347	NonTargetingControlGuideForHuman_0964	98.3092	0
HGLibB_57698	NonTargetingControlGuideForHuman_0670	153.247	0
HGLibA_64885	NonTargetingControlGuideForHuman_0502	348.419	124823
HGLibB_57544	NonTargetingControlGuideForHuman_0516	200.956	0
HGLibA_65377	NonTargetingControlGuideForHuman_0994	69.3947	0
HGLibA_64491	NonTargetingControlGuideForHuman_0108	111.321	0
HGLibB_57632	NonTargetingControlGuideForHuman_0604	266.013	0
HGLibA_65027	NonTargetingControlGuideForHuman_0644	287.699	439
HGLibA_64435	NonTargetingControlGuideForHuman_0052	80.9605	151.35
HGLibB_57713	NonTargetingControlGuideForHuman_0685	287.699	102.015
HGLibA_65166	NonTargetingControlGuideForHuman_0783	115.658	0
HGLibB_57037	NonTargetingControlGuideForHuman_0009	115.658	0
HGLibB_58003	NonTargetingControlGuideForHuman_0975	229.87	0
HGLibA_64866	NonTargetingControlGuideForHuman_0483	245.773	0
HGLibA_64953	NonTargetingControlGuideForHuman_0570	200.956	0
HGLibB_57534	NonTargetingControlGuideForHuman_0506	159.03	76.9295
HGLibA_64718	NonTargetingControlGuideForHuman_0335	458.294	0
HGLibA_64544	NonTargetingControlGuideForHuman_0161	232.762	0
HGLibB_57459	NonTargetingControlGuideForHuman_0431	117.104	117.067
HGLibA_64777	NonTargetingControlGuideForHuman_0394	76.6234	0
HGLibB_57821	NonTargetingControlGuideForHuman_0793	270.35	15.0514
HGLibA_65202	NonTargetingControlGuideForHuman_0819	127.224	57.6971
HGLibB_57579	NonTargetingControlGuideForHuman_0551	361.431	0
HGLibA_64998	NonTargetingControlGuideForHuman_0615	199.51	0
HGLibB_57444	NonTargetingControlGuideForHuman_0416	46.2632	22.5771
HGLibA_65092	NonTargetingControlGuideForHuman_0709	198.064	0
HGLibA_65167	NonTargetingControlGuideForHuman_0784	79.5148	0
HGLibA_64753	NonTargetingControlGuideForHuman_0370	128.669	0
HGLibB_57524	NonTargetingControlGuideForHuman_0496	157.584	0
HGLibB_57448	NonTargetingControlGuideForHuman_0420	422.151	0
HGLibA_65114	NonTargetingControlGuideForHuman_0731	59.2747	0
HGLibB_57537	NonTargetingControlGuideForHuman_0509	119.995	0
HGLibA_64691	NonTargetingControlGuideForHuman_0308	299.265	0
HGLibB_57979	NonTargetingControlGuideForHuman_0951	106.984	0
HGLibB_57898	NonTargetingControlGuideForHuman_0870	414.923	0
HGLibA_64986	NonTargetingControlGuideForHuman_0603	82.4063	0
HGLibB_57548	NonTargetingControlGuideForHuman_0520	130.115	0
HGLibB_57786	NonTargetingControlGuideForHuman_0758	164.813	0
HGLibB_57875	NonTargetingControlGuideForHuman_0847	137.344	0
HGLibB_57599	NonTargetingControlGuideForHuman_0571	166.258	0
HGLibA_64937	NonTargetingControlGuideForHuman_0554	41.926	0
HGLibB_57974	NonTargetingControlGuideForHuman_0946	75.1776	0
HGLibA_64717	NonTargetingControlGuideForHuman_0334	200.956	0
HGLibA_64634	NonTargetingControlGuideForHuman_0251	135.898	0
HGLibB_57455	NonTargetingControlGuideForHuman_0427	336.854	4173.42
HGLibB_57341	NonTargetingControlGuideForHuman_0313	167.704	0
HGLibA_65288	NonTargetingControlGuideForHuman_0905	99.7549	0
HGLibA_64667	NonTargetingControlGuideForHuman_0284	193.727	0
HGLibA_64990	NonTargetingControlGuideForHuman_0607	37.5888	0
HGLibB_57403	NonTargetingControlGuideForHuman_0375	151.801	0
HGLibA_65161	NonTargetingControlGuideForHuman_0778	91.0806	0
HGLibA_65256	NonTargetingControlGuideForHuman_0873	56.3832	24.2495
HGLibB_57872	NonTargetingControlGuideForHuman_0844	85.2977	0
HGLibA_64626	NonTargetingControlGuideForHuman_0243	147.464	0
HGLibB_57563	NonTargetingControlGuideForHuman_0535	338.299	0
HGLibB_57064	NonTargetingControlGuideForHuman_0036	40.4803	0
HGLibB_57359	NonTargetingControlGuideForHuman_0331	101.201	0
HGLibB_57613	NonTargetingControlGuideForHuman_0585	247.219	10.0343
HGLibB_57090	NonTargetingControlGuideForHuman_0062	208.184	0
HGLibA_64786	NonTargetingControlGuideForHuman_0403	362.877	0
HGLibA_65130	NonTargetingControlGuideForHuman_0747	72.2862	0
HGLibB_57100	NonTargetingControlGuideForHuman_0072	43.3717	0
HGLibA_64454	NonTargetingControlGuideForHuman_0071	159.03	0
HGLibB_57904	NonTargetingControlGuideForHuman_0876	134.452	0
HGLibA_65280	NonTargetingControlGuideForHuman_0897	128.669	2.50857
HGLibB_57906	NonTargetingControlGuideForHuman_0878	303.602	0
HGLibA_64654	NonTargetingControlGuideForHuman_0271	169.15	0
HGLibA_64762	NonTargetingControlGuideForHuman_0379	286.253	0
HGLibA_64582	NonTargetingControlGuideForHuman_0199	216.859	0
HGLibA_64856	NonTargetingControlGuideForHuman_0473	273.242	1337.07
HGLibB_57036	NonTargetingControlGuideForHuman_0008	60.7204	0
HGLibB_57335	NonTargetingControlGuideForHuman_0307	23.1316	40.9733
HGLibA_65223	NonTargetingControlGuideForHuman_0840	57.8289	0
HGLibB_57105	NonTargetingControlGuideForHuman_0077	255.893	0
HGLibA_64506	NonTargetingControlGuideForHuman_0123	91.0806	0
HGLibB_57317	NonTargetingControlGuideForHuman_0289	79.5148	0
HGLibB_57743	NonTargetingControlGuideForHuman_0715	202.401	0
HGLibB_57058	NonTargetingControlGuideForHuman_0030	219.75	0
HGLibB_57285	NonTargetingControlGuideForHuman_0257	82.4063	0
HGLibA_64590	NonTargetingControlGuideForHuman_0207	224.087	0
HGLibA_64587	NonTargetingControlGuideForHuman_0204	122.887	91.1447
HGLibA_65005	NonTargetingControlGuideForHuman_0622	205.293	0
HGLibA_64676	NonTargetingControlGuideForHuman_0293	111.321	0
HGLibB_57216	NonTargetingControlGuideForHuman_0188	76.6234	5613.34
HGLibB_57940	NonTargetingControlGuideForHuman_0912	244.327	0
HGLibB_57095	NonTargetingControlGuideForHuman_0067	193.727	0
HGLibA_65169	NonTargetingControlGuideForHuman_0786	104.092	0
HGLibA_64513	NonTargetingControlGuideForHuman_0130	199.51	0
HGLibA_65299	NonTargetingControlGuideForHuman_0916	187.944	0
HGLibA_64857	NonTargetingControlGuideForHuman_0474	669.37	202.358
HGLibB_57066	NonTargetingControlGuideForHuman_0038	283.362	0
HGLibB_57623	NonTargetingControlGuideForHuman_0595	134.452	0
HGLibA_64884	NonTargetingControlGuideForHuman_0501	154.692	0
HGLibA_64959	NonTargetingControlGuideForHuman_0576	53.4918	0
HGLibB_57693	NonTargetingControlGuideForHuman_0665	241.436	0
HGLibA_64914	NonTargetingControlGuideForHuman_0531	151.801	0
HGLibA_65023	NonTargetingControlGuideForHuman_0640	239.99	0
HGLibA_65200	NonTargetingControlGuideForHuman_0817	297.819	367.924
HGLibA_64629	NonTargetingControlGuideForHuman_0246	248.664	127.101
HGLibB_57560	NonTargetingControlGuideForHuman_0532	358.539	0
HGLibA_64923	NonTargetingControlGuideForHuman_0540	119.995	0
HGLibB_57540	NonTargetingControlGuideForHuman_0512	216.859	1568.69
HGLibB_57507	NonTargetingControlGuideForHuman_0479	190.836	0
HGLibA_64785	NonTargetingControlGuideForHuman_0402	128.669	0
HGLibB_57351	NonTargetingControlGuideForHuman_0323	108.429	0
HGLibB_57836	NonTargetingControlGuideForHuman_0808	85.2977	0
HGLibA_64631	NonTargetingControlGuideForHuman_0248	307.939	0
HGLibA_65184	NonTargetingControlGuideForHuman_0801	143.127	0
HGLibB_57506	NonTargetingControlGuideForHuman_0478	75.1776	0
HGLibA_64539	NonTargetingControlGuideForHuman_0156	303.602	0
HGLibB_57697	NonTargetingControlGuideForHuman_0669	72.2862	0
HGLibB_57438	NonTargetingControlGuideForHuman_0410	14.4572	0
HGLibB_57262	NonTargetingControlGuideForHuman_0234	70.8405	0
HGLibB_57415	NonTargetingControlGuideForHuman_0387	215.413	835.354
HGLibB_57034	NonTargetingControlGuideForHuman_0006	137.344	0
HGLibB_57764	NonTargetingControlGuideForHuman_0736	33.2516	0
HGLibA_65291	NonTargetingControlGuideForHuman_0908	229.87	0
HGLibA_65322	NonTargetingControlGuideForHuman_0939	66.5033	0
HGLibA_65162	NonTargetingControlGuideForHuman_0779	146.018	15.0514
HGLibA_65186	NonTargetingControlGuideForHuman_0803	127.224	0
HGLibB_57228	NonTargetingControlGuideForHuman_0200	130.115	0
HGLibA_64519	NonTargetingControlGuideForHuman_0136	117.104	0.83619
HGLibA_64453	NonTargetingControlGuideForHuman_0070	316.613	0
HGLibA_64620	NonTargetingControlGuideForHuman_0237	91.0806	0
HGLibB_57897	NonTargetingControlGuideForHuman_0869	177.824	0
HGLibB_57248	NonTargetingControlGuideForHuman_0220	296.373	0
HGLibB_57907	NonTargetingControlGuideForHuman_0879	185.053	0
HGLibB_57456	NonTargetingControlGuideForHuman_0428	335.408	0
HGLibA_64512	NonTargetingControlGuideForHuman_0129	319.505	0
HGLibB_57768	NonTargetingControlGuideForHuman_0740	114.212	0
HGLibA_65094	NonTargetingControlGuideForHuman_0711	79.5148	0
HGLibA_64395	NonTargetingControlGuideForHuman_0012	359.985	306.046
HGLibA_65290	NonTargetingControlGuideForHuman_0907	397.574	3536.25
HGLibA_64516	NonTargetingControlGuideForHuman_0133	82.4063	0
HGLibB_58017	NonTargetingControlGuideForHuman_0989	66.5033	0
HGLibB_57309	NonTargetingControlGuideForHuman_0281	225.533	306.882
HGLibA_64562	NonTargetingControlGuideForHuman_0179	80.9605	30.1028
HGLibA_64429	NonTargetingControlGuideForHuman_0046	182.161	0
HGLibB_57999	NonTargetingControlGuideForHuman_0971	140.235	66.8952
HGLibA_64955	NonTargetingControlGuideForHuman_0572	267.459	0
HGLibA_65212	NonTargetingControlGuideForHuman_0829	76.6234	0
HGLibA_65120	NonTargetingControlGuideForHuman_0737	237.099	0
HGLibA_65348	NonTargetingControlGuideForHuman_0965	50.6003	0
HGLibA_65087	NonTargetingControlGuideForHuman_0704	182.161	265.072
HGLibA_64401	NonTargetingControlGuideForHuman_0018	228.424	0
HGLibA_64424	NonTargetingControlGuideForHuman_0041	150.355	0
HGLibB_57055	NonTargetingControlGuideForHuman_0027	125.778	0
HGLibB_57919	NonTargetingControlGuideForHuman_0891	313.722	605.402
HGLibA_64576	NonTargetingControlGuideForHuman_0193	290.59	0
HGLibA_65135	NonTargetingControlGuideForHuman_0752	134.452	0
HGLibB_57528	NonTargetingControlGuideForHuman_0500	125.778	30.1028
HGLibB_57462	NonTargetingControlGuideForHuman_0434	271.796	0
HGLibB_57108	NonTargetingControlGuideForHuman_0080	88.1891	10.8705
HGLibB_57795	NonTargetingControlGuideForHuman_0767	174.933	0
HGLibB_57515	NonTargetingControlGuideForHuman_0487	159.03	0
HGLibB_57449	NonTargetingControlGuideForHuman_0421	146.018	0.83619
HGLibA_65353	NonTargetingControlGuideForHuman_0970	88.1891	0
HGLibB_57344	NonTargetingControlGuideForHuman_0316	274.688	888.87
HGLibB_57343	NonTargetingControlGuideForHuman_0315	86.7434	0
HGLibA_64970	NonTargetingControlGuideForHuman_0587	260.23	0
HGLibA_64831	NonTargetingControlGuideForHuman_0448	306.493	0
HGLibA_64579	NonTargetingControlGuideForHuman_0196	232.762	583.661
HGLibB_57414	NonTargetingControlGuideForHuman_0386	117.104	0
HGLibA_64661	NonTargetingControlGuideForHuman_0278	112.766	0
HGLibB_57792	NonTargetingControlGuideForHuman_0764	313.722	0
HGLibA_65247	NonTargetingControlGuideForHuman_0864	177.824	0
HGLibB_57294	NonTargetingControlGuideForHuman_0266	195.173	0
HGLibB_57922	NonTargetingControlGuideForHuman_0894	154.692	0
HGLibA_64993	NonTargetingControlGuideForHuman_0610	141.681	0
HGLibB_57391	NonTargetingControlGuideForHuman_0363	108.429	58.5333
HGLibA_64496	NonTargetingControlGuideForHuman_0113	85.2977	0
HGLibB_57319	NonTargetingControlGuideForHuman_0291	368.66	0
HGLibA_64628	NonTargetingControlGuideForHuman_0245	146.018	0
HGLibA_65211	NonTargetingControlGuideForHuman_0828	73.7319	0
HGLibA_64607	NonTargetingControlGuideForHuman_0224	592.747	0
HGLibB_57903	NonTargetingControlGuideForHuman_0875	226.979	0
HGLibB_57330	NonTargetingControlGuideForHuman_0302	72.2862	0
HGLibB_57199	NonTargetingControlGuideForHuman_0171	248.664	0
HGLibA_64658	NonTargetingControlGuideForHuman_0275	176.378	0
HGLibB_57038	NonTargetingControlGuideForHuman_0010	101.201	0
HGLibB_58000	NonTargetingControlGuideForHuman_0972	190.836	0
HGLibB_57393	NonTargetingControlGuideForHuman_0365	60.7204	0
HGLibA_64991	NonTargetingControlGuideForHuman_0608	124.332	0
HGLibA_64997	NonTargetingControlGuideForHuman_0614	30.3602	0
HGLibA_64766	NonTargetingControlGuideForHuman_0383	92.5263	0
HGLibB_57350	NonTargetingControlGuideForHuman_0322	53.4918	0
HGLibA_65304	NonTargetingControlGuideForHuman_0921	83.852	0
HGLibA_64651	NonTargetingControlGuideForHuman_0268	106.984	0
HGLibB_57573	NonTargetingControlGuideForHuman_0545	88.1891	0
HGLibB_57168	NonTargetingControlGuideForHuman_0140	260.23	47.6628
HGLibB_57396	NonTargetingControlGuideForHuman_0368	187.944	0
HGLibB_57715	NonTargetingControlGuideForHuman_0687	85.2977	0
HGLibB_57177	NonTargetingControlGuideForHuman_0149	199.51	0
HGLibB_57171	NonTargetingControlGuideForHuman_0143	21.6859	0
HGLibB_57756	NonTargetingControlGuideForHuman_0728	34.6974	0
HGLibB_57740	NonTargetingControlGuideForHuman_0712	160.475	0
HGLibA_64558	NonTargetingControlGuideForHuman_0175	296.373	0
HGLibA_65237	NonTargetingControlGuideForHuman_0854	47.7089	0
HGLibA_64426	NonTargetingControlGuideForHuman_0043	141.681	0
HGLibB_57196	NonTargetingControlGuideForHuman_0168	251.556	0
HGLibB_57169	NonTargetingControlGuideForHuman_0141	169.15	222.427
HGLibA_65025	NonTargetingControlGuideForHuman_0642	176.378	0
HGLibA_64787	NonTargetingControlGuideForHuman_0404	332.516	0
HGLibA_65024	NonTargetingControlGuideForHuman_0641	106.984	0
HGLibB_57452	NonTargetingControlGuideForHuman_0424	79.5148	0
HGLibA_64653	NonTargetingControlGuideForHuman_0270	279.025	0
HGLibA_65139	NonTargetingControlGuideForHuman_0756	195.173	128.773
HGLibA_65302	NonTargetingControlGuideForHuman_0919	102.646	0
HGLibB_57863	NonTargetingControlGuideForHuman_0835	96.8635	0
HGLibA_65168	NonTargetingControlGuideForHuman_0785	215.413	0
HGLibB_57517	NonTargetingControlGuideForHuman_0489	127.224	0
HGLibA_65373	NonTargetingControlGuideForHuman_0990	177.824	0
HGLibB_57078	NonTargetingControlGuideForHuman_0050	238.544	0
HGLibA_64501	NonTargetingControlGuideForHuman_0118	159.03	173.091
HGLibB_57114	NonTargetingControlGuideForHuman_0086	229.87	0
HGLibA_65183	NonTargetingControlGuideForHuman_0800	78.0691	0
HGLibB_57101	NonTargetingControlGuideForHuman_0073	185.053	0
HGLibB_57622	NonTargetingControlGuideForHuman_0594	189.39	4.18095
HGLibA_65315	NonTargetingControlGuideForHuman_0932	154.692	100.343
HGLibA_65314	NonTargetingControlGuideForHuman_0931	172.041	48.499
HGLibA_64716	NonTargetingControlGuideForHuman_0333	211.076	0
HGLibB_57546	NonTargetingControlGuideForHuman_0518	215.413	0
HGLibA_65196	NonTargetingControlGuideForHuman_0813	156.138	0
HGLibA_64948	NonTargetingControlGuideForHuman_0565	99.7549	0
HGLibA_64924	NonTargetingControlGuideForHuman_0541	173.487	0
HGLibB_57483	NonTargetingControlGuideForHuman_0455	187.944	0
HGLibA_64781	NonTargetingControlGuideForHuman_0398	179.27	40.9733
HGLibB_57704	NonTargetingControlGuideForHuman_0676	79.5148	0
HGLibA_65289	NonTargetingControlGuideForHuman_0906	270.35	15.8876
HGLibA_64490	NonTargetingControlGuideForHuman_0107	189.39	51.0076
HGLibA_64715	NonTargetingControlGuideForHuman_0332	119.995	0
HGLibB_57997	NonTargetingControlGuideForHuman_0969	106.984	0
HGLibB_57129	NonTargetingControlGuideForHuman_0101	238.544	4431.81
HGLibA_65222	NonTargetingControlGuideForHuman_0839	124.332	0
HGLibB_57447	NonTargetingControlGuideForHuman_0419	49.1546	0
HGLibB_57240	NonTargetingControlGuideForHuman_0212	133.007	0
HGLibA_65370	NonTargetingControlGuideForHuman_0987	67.949	0
HGLibB_57198	NonTargetingControlGuideForHuman_0170	127.224	0
HGLibB_57611	NonTargetingControlGuideForHuman_0583	53.4918	0
HGLibA_65100	NonTargetingControlGuideForHuman_0717	177.824	0
HGLibA_64592	NonTargetingControlGuideForHuman_0209	222.641	0
HGLibA_65287	NonTargetingControlGuideForHuman_0904	172.041	0
HGLibA_65219	NonTargetingControlGuideForHuman_0836	137.344	0
HGLibB_57208	NonTargetingControlGuideForHuman_0180	266.013	25.9219
HGLibA_64868	NonTargetingControlGuideForHuman_0485	106.984	0
HGLibB_57523	NonTargetingControlGuideForHuman_0495	88.1891	0
HGLibA_65089	NonTargetingControlGuideForHuman_0706	163.367	0
HGLibB_57787	NonTargetingControlGuideForHuman_0759	189.39	0
HGLibB_57703	NonTargetingControlGuideForHuman_0675	127.224	0
HGLibB_57976	NonTargetingControlGuideForHuman_0948	79.5148	87.8
HGLibA_64681	NonTargetingControlGuideForHuman_0298	134.452	0
HGLibA_64537	NonTargetingControlGuideForHuman_0154	221.196	219.918
HGLibA_65339	NonTargetingControlGuideForHuman_0956	167.704	0
HGLibA_65224	NonTargetingControlGuideForHuman_0841	164.813	0
HGLibA_65268	NonTargetingControlGuideForHuman_0885	189.39	0
HGLibB_57119	NonTargetingControlGuideForHuman_0091	202.401	433.146
HGLibB_57714	NonTargetingControlGuideForHuman_0686	195.173	0
HGLibA_64765	NonTargetingControlGuideForHuman_0382	52.0461	0
HGLibB_57118	NonTargetingControlGuideForHuman_0090	144.572	0
HGLibA_65197	NonTargetingControlGuideForHuman_0814	23.1316	0
HGLibA_64995	NonTargetingControlGuideForHuman_0612	225.533	0
HGLibA_64789	NonTargetingControlGuideForHuman_0406	150.355	0
HGLibB_57167	NonTargetingControlGuideForHuman_0139	118.549	300.192
HGLibA_64432	NonTargetingControlGuideForHuman_0049	226.979	0
HGLibA_65371	NonTargetingControlGuideForHuman_0988	213.967	0
HGLibB_57461	NonTargetingControlGuideForHuman_0433	358.539	0
HGLibA_64407	NonTargetingControlGuideForHuman_0024	253.002	167.238
HGLibB_57214	NonTargetingControlGuideForHuman_0186	73.7319	190.651
HGLibA_65241	NonTargetingControlGuideForHuman_0858	198.064	0
HGLibA_65324	NonTargetingControlGuideForHuman_0941	92.5263	0
HGLibB_57212	NonTargetingControlGuideForHuman_0184	247.219	607.91
HGLibB_57653	NonTargetingControlGuideForHuman_0625	43.3717	0
HGLibA_64827	NonTargetingControlGuideForHuman_0444	174.933	493.352
HGLibA_65226	NonTargetingControlGuideForHuman_0843	43.3717	25.9219
HGLibA_65249	NonTargetingControlGuideForHuman_0866	164.813	0
HGLibA_64425	NonTargetingControlGuideForHuman_0042	60.7204	0
HGLibA_64957	NonTargetingControlGuideForHuman_0574	92.5263	0
HGLibA_64586	NonTargetingControlGuideForHuman_0203	156.138	0
HGLibA_64538	NonTargetingControlGuideForHuman_0155	106.984	0
HGLibA_64772	NonTargetingControlGuideForHuman_0389	76.6234	0
HGLibA_64486	NonTargetingControlGuideForHuman_0103	160.475	0
HGLibA_65294	NonTargetingControlGuideForHuman_0911	59.2747	0
HGLibA_64981	NonTargetingControlGuideForHuman_0598	112.766	0
HGLibB_57512	NonTargetingControlGuideForHuman_0484	332.516	241.659
HGLibA_65063	NonTargetingControlGuideForHuman_0680	96.8635	0
HGLibB_57112	NonTargetingControlGuideForHuman_0084	169.15	0
HGLibB_57124	NonTargetingControlGuideForHuman_0096	111.321	0
HGLibA_65383	NonTargetingControlGuideForHuman_1000	130.115	0
HGLibA_65057	NonTargetingControlGuideForHuman_0674	93.972	0
HGLibB_57891	NonTargetingControlGuideForHuman_0863	111.321	0
HGLibB_57717	NonTargetingControlGuideForHuman_0689	37.5888	74.4209
HGLibA_64535	NonTargetingControlGuideForHuman_0152	305.048	0
HGLibA_65254	NonTargetingControlGuideForHuman_0871	122.887	142.152
HGLibA_64712	NonTargetingControlGuideForHuman_0329	196.618	35.9562
HGLibB_57928	NonTargetingControlGuideForHuman_0900	37.5888	0
HGLibB_57209	NonTargetingControlGuideForHuman_0181	387.454	396.354
HGLibA_64503	NonTargetingControlGuideForHuman_0120	229.87	0
HGLibB_57916	NonTargetingControlGuideForHuman_0888	95.4178	0
HGLibB_57620	NonTargetingControlGuideForHuman_0592	156.138	0
HGLibA_65158	NonTargetingControlGuideForHuman_0775	170.595	0
HGLibA_64742	NonTargetingControlGuideForHuman_0359	115.658	0
HGLibA_64723	NonTargetingControlGuideForHuman_0340	189.39	0
HGLibB_57584	NonTargetingControlGuideForHuman_0556	78.0691	0
HGLibA_65122	NonTargetingControlGuideForHuman_0739	255.893	0
HGLibB_57308	NonTargetingControlGuideForHuman_0280	98.3092	0
HGLibB_57166	NonTargetingControlGuideForHuman_0138	215.413	0
HGLibB_57464	NonTargetingControlGuideForHuman_0436	228.424	17.56
HGLibB_57596	NonTargetingControlGuideForHuman_0568	173.487	0
HGLibB_57247	NonTargetingControlGuideForHuman_0219	119.995	0
HGLibA_64893	NonTargetingControlGuideForHuman_0510	147.464	193.996
HGLibA_64842	NonTargetingControlGuideForHuman_0459	251.556	0
HGLibB_57318	NonTargetingControlGuideForHuman_0290	80.9605	0
HGLibB_57109	NonTargetingControlGuideForHuman_0081	53.4918	0
HGLibB_57394	NonTargetingControlGuideForHuman_0366	218.304	347.855
HGLibA_65036	NonTargetingControlGuideForHuman_0653	146.018	2.50857
HGLibB_57695	NonTargetingControlGuideForHuman_0667	109.875	0
HGLibA_65113	NonTargetingControlGuideForHuman_0730	225.533	0
HGLibA_64684	NonTargetingControlGuideForHuman_0301	251.556	0
HGLibA_65137	NonTargetingControlGuideForHuman_0754	153.247	70.24
HGLibA_64439	NonTargetingControlGuideForHuman_0056	138.789	85.2914
HGLibB_57324	NonTargetingControlGuideForHuman_0296	156.138	0
HGLibB_57451	NonTargetingControlGuideForHuman_0423	143.127	282.632
HGLibA_65323	NonTargetingControlGuideForHuman_0940	131.561	0
HGLibB_57550	NonTargetingControlGuideForHuman_0522	157.584	0
HGLibA_64791	NonTargetingControlGuideForHuman_0408	167.704	0
HGLibB_57441	NonTargetingControlGuideForHuman_0413	115.658	0
HGLibA_64860	NonTargetingControlGuideForHuman_0477	111.321	0
HGLibA_64740	NonTargetingControlGuideForHuman_0357	138.789	0
HGLibB_57113	NonTargetingControlGuideForHuman_0085	323.842	0
HGLibA_65342	NonTargetingControlGuideForHuman_0959	128.669	578.644
HGLibB_57061	NonTargetingControlGuideForHuman_0033	388.9	111.213
HGLibA_64575	NonTargetingControlGuideForHuman_0192	59.2747	0
HGLibA_64613	NonTargetingControlGuideForHuman_0230	187.944	0
HGLibA_65281	NonTargetingControlGuideForHuman_0898	494.438	0
HGLibB_57723	NonTargetingControlGuideForHuman_0695	46.2632	0
HGLibA_64609	NonTargetingControlGuideForHuman_0226	179.27	0
HGLibA_65365	NonTargetingControlGuideForHuman_0982	46.2632	0
HGLibB_57690	NonTargetingControlGuideForHuman_0662	73.7319	0
HGLibA_65366	NonTargetingControlGuideForHuman_0983	91.0806	56.8609
HGLibA_65000	NonTargetingControlGuideForHuman_0617	154.692	0
HGLibB_57261	NonTargetingControlGuideForHuman_0233	306.493	0
HGLibB_57481	NonTargetingControlGuideForHuman_0453	44.8174	0
HGLibB_57883	NonTargetingControlGuideForHuman_0855	255.893	0
HGLibA_64958	NonTargetingControlGuideForHuman_0575	127.224	13.379
HGLibB_57746	NonTargetingControlGuideForHuman_0718	283.362	0
HGLibA_64764	NonTargetingControlGuideForHuman_0381	205.293	0
HGLibA_64830	NonTargetingControlGuideForHuman_0447	189.39	0
HGLibA_64505	NonTargetingControlGuideForHuman_0122	124.332	0
HGLibA_65350	NonTargetingControlGuideForHuman_0967	10.1201	0
HGLibB_57696	NonTargetingControlGuideForHuman_0668	101.201	0
HGLibA_64776	NonTargetingControlGuideForHuman_0393	75.1776	0
HGLibA_64657	NonTargetingControlGuideForHuman_0274	296.373	0
HGLibB_57912	NonTargetingControlGuideForHuman_0884	212.521	0
HGLibA_65173	NonTargetingControlGuideForHuman_0790	198.064	0
HGLibB_57757	NonTargetingControlGuideForHuman_0729	88.1891	0
HGLibB_57178	NonTargetingControlGuideForHuman_0150	189.39	0
HGLibB_57957	NonTargetingControlGuideForHuman_0929	49.1546	0
HGLibA_65129	NonTargetingControlGuideForHuman_0746	232.762	342.002
HGLibA_65029	NonTargetingControlGuideForHuman_0646	292.036	0
HGLibB_57521	NonTargetingControlGuideForHuman_0493	264.567	0
HGLibA_64755	NonTargetingControlGuideForHuman_0372	471.306	3723.55
HGLibA_64788	NonTargetingControlGuideForHuman_0405	65.0576	0
HGLibB_57609	NonTargetingControlGuideForHuman_0581	43.3717	0
HGLibB_58005	NonTargetingControlGuideForHuman_0977	37.5888	0
HGLibB_57457	NonTargetingControlGuideForHuman_0429	238.544	0
HGLibA_64775	NonTargetingControlGuideForHuman_0392	332.516	311.063
HGLibB_57130	NonTargetingControlGuideForHuman_0102	448.174	0
HGLibA_65361	NonTargetingControlGuideForHuman_0978	242.882	29.2667
HGLibB_57547	NonTargetingControlGuideForHuman_0519	355.648	6338.32
HGLibB_57978	NonTargetingControlGuideForHuman_0950	264.567	0
HGLibB_57877	NonTargetingControlGuideForHuman_0849	0	0
HGLibA_64844	NonTargetingControlGuideForHuman_0461	257.339	0
HGLibA_64638	NonTargetingControlGuideForHuman_0255	144.572	0
HGLibB_57450	NonTargetingControlGuideForHuman_0422	189.39	94.4895
HGLibA_64929	NonTargetingControlGuideForHuman_0546	426.488	191.488
HGLibB_57558	NonTargetingControlGuideForHuman_0530	69.3947	0
HGLibB_57103	NonTargetingControlGuideForHuman_0075	320.951	0
HGLibB_57630	NonTargetingControlGuideForHuman_0602	59.2747	0
HGLibA_64729	NonTargetingControlGuideForHuman_0346	306.493	0
HGLibA_65010	NonTargetingControlGuideForHuman_0627	199.51	0
HGLibA_65084	NonTargetingControlGuideForHuman_0701	276.133	0
HGLibB_57750	NonTargetingControlGuideForHuman_0722	556.604	113.722
HGLibA_64585	NonTargetingControlGuideForHuman_0202	322.396	213.228
HGLibA_65349	NonTargetingControlGuideForHuman_0966	73.7319	0
HGLibB_57354	NonTargetingControlGuideForHuman_0326	276.133	0
HGLibA_65125	NonTargetingControlGuideForHuman_0742	179.27	0
HGLibA_64682	NonTargetingControlGuideForHuman_0299	33.2516	0
HGLibA_64735	NonTargetingControlGuideForHuman_0352	108.429	0
HGLibB_57033	NonTargetingControlGuideForHuman_0005	203.847	0
HGLibA_65128	NonTargetingControlGuideForHuman_0745	141.681	0
HGLibB_57929	NonTargetingControlGuideForHuman_0901	148.91	0
HGLibA_64732	NonTargetingControlGuideForHuman_0349	267.459	0
HGLibA_64835	NonTargetingControlGuideForHuman_0452	117.104	0
HGLibA_65165	NonTargetingControlGuideForHuman_0782	79.5148	0
HGLibB_57952	NonTargetingControlGuideForHuman_0924	267.459	0
HGLibB_57347	NonTargetingControlGuideForHuman_0319	80.9605	4.18095
HGLibA_64409	NonTargetingControlGuideForHuman_0026	88.1891	0
HGLibB_57126	NonTargetingControlGuideForHuman_0098	202.401	0
HGLibB_57465	NonTargetingControlGuideForHuman_0437	50.6003	0
HGLibA_65199	NonTargetingControlGuideForHuman_0816	192.281	0
HGLibA_64632	NonTargetingControlGuideForHuman_0249	108.429	188.143
HGLibA_64555	NonTargetingControlGuideForHuman_0172	18.7944	0
HGLibB_57440	NonTargetingControlGuideForHuman_0412	86.7434	1192.41
HGLibA_65090	NonTargetingControlGuideForHuman_0707	60.7204	0
HGLibB_57496	NonTargetingControlGuideForHuman_0468	653.467	0
HGLibB_57545	NonTargetingControlGuideForHuman_0517	157.584	867.965
HGLibA_65298	NonTargetingControlGuideForHuman_0915	111.321	0
HGLibB_57576	NonTargetingControlGuideForHuman_0548	226.979	0
HGLibA_65195	NonTargetingControlGuideForHuman_0812	128.669	0
HGLibB_57769	NonTargetingControlGuideForHuman_0741	440.946	0
HGLibA_65170	NonTargetingControlGuideForHuman_0787	80.9605	0
HGLibA_65378	NonTargetingControlGuideForHuman_0995	247.219	0
HGLibB_57468	NonTargetingControlGuideForHuman_0440	306.493	0
HGLibA_64759	NonTargetingControlGuideForHuman_0376	96.8635	0
HGLibB_57260	NonTargetingControlGuideForHuman_0232	85.2977	0
HGLibA_65017	NonTargetingControlGuideForHuman_0634	209.63	0
HGLibB_57213	NonTargetingControlGuideForHuman_0185	264.567	0
HGLibB_57951	NonTargetingControlGuideForHuman_0923	407.694	0
HGLibB_57687	NonTargetingControlGuideForHuman_0659	125.778	0
HGLibA_65012	NonTargetingControlGuideForHuman_0629	313.722	0
HGLibA_64623	NonTargetingControlGuideForHuman_0240	208.184	0
HGLibB_57719	NonTargetingControlGuideForHuman_0691	105.538	0
HGLibA_65335	NonTargetingControlGuideForHuman_0952	244.327	0
HGLibA_64578	NonTargetingControlGuideForHuman_0195	153.247	0
HGLibA_65239	NonTargetingControlGuideForHuman_0856	242.882	17380.2
HGLibA_65026	NonTargetingControlGuideForHuman_0643	46.2632	0
HGLibA_65269	NonTargetingControlGuideForHuman_0886	102.646	0
HGLibA_64940	NonTargetingControlGuideForHuman_0557	115.658	0
HGLibA_64727	NonTargetingControlGuideForHuman_0344	112.766	0
HGLibB_58026	NonTargetingControlGuideForHuman_0998	346.974	0
HGLibA_64771	NonTargetingControlGuideForHuman_0388	242.882	0
HGLibB_57862	NonTargetingControlGuideForHuman_0834	248.664	4473.62
HGLibB_57332	NonTargetingControlGuideForHuman_0304	56.3832	0
HGLibA_64738	NonTargetingControlGuideForHuman_0355	128.669	0
HGLibB_57428	NonTargetingControlGuideForHuman_0400	179.27	0
HGLibA_65192	NonTargetingControlGuideForHuman_0809	286.253	64.3866
HGLibA_65327	NonTargetingControlGuideForHuman_0944	372.997	0
HGLibB_58009	NonTargetingControlGuideForHuman_0981	115.658	0
HGLibA_65301	NonTargetingControlGuideForHuman_0918	114.212	428.965
HGLibB_57822	NonTargetingControlGuideForHuman_0794	76.6234	0
HGLibA_64984	NonTargetingControlGuideForHuman_0601	131.561	0
HGLibA_65156	NonTargetingControlGuideForHuman_0773	122.887	30.939
HGLibA_65205	NonTargetingControlGuideForHuman_0822	76.6234	0
HGLibA_65085	NonTargetingControlGuideForHuman_0702	228.424	0
HGLibB_57123	NonTargetingControlGuideForHuman_0095	106.984	0
HGLibA_65296	NonTargetingControlGuideForHuman_0913	481.426	684.84
HGLibA_64438	NonTargetingControlGuideForHuman_0055	115.658	0
HGLibA_64846	NonTargetingControlGuideForHuman_0463	143.127	0
HGLibA_64446	NonTargetingControlGuideForHuman_0063	686.719	27.5943
HGLibA_64956	NonTargetingControlGuideForHuman_0573	56.3832	1188.23
HGLibB_57930	NonTargetingControlGuideForHuman_0902	147.464	0
HGLibB_57345	NonTargetingControlGuideForHuman_0317	253.002	0
HGLibB_57110	NonTargetingControlGuideForHuman_0082	397.574	1.67238
HGLibA_65201	NonTargetingControlGuideForHuman_0818	44.8174	0
HGLibB_57954	NonTargetingControlGuideForHuman_0926	67.949	0
HGLibA_64737	NonTargetingControlGuideForHuman_0354	325.288	0
HGLibA_64408	NonTargetingControlGuideForHuman_0025	247.219	0
HGLibA_64427	NonTargetingControlGuideForHuman_0044	124.332	505.895
HGLibA_64548	NonTargetingControlGuideForHuman_0165	137.344	0
HGLibA_64637	NonTargetingControlGuideForHuman_0254	72.2862	0
HGLibB_57290	NonTargetingControlGuideForHuman_0262	461.186	209.048
HGLibB_57522	NonTargetingControlGuideForHuman_0494	151.801	0
HGLibB_57977	NonTargetingControlGuideForHuman_0949	14.4572	0
HGLibA_65340	NonTargetingControlGuideForHuman_0957	96.8635	0
HGLibA_64724	NonTargetingControlGuideForHuman_0341	143.127	0
HGLibA_65088	NonTargetingControlGuideForHuman_0705	173.487	0
HGLibA_64572	NonTargetingControlGuideForHuman_0189	159.03	159.712
HGLibA_64405	NonTargetingControlGuideForHuman_0022	196.618	96.1619
HGLibA_64547	NonTargetingControlGuideForHuman_0164	196.618	0
HGLibB_57591	NonTargetingControlGuideForHuman_0563	140.235	0
HGLibA_65028	NonTargetingControlGuideForHuman_0645	91.0806	0
HGLibB_57454	NonTargetingControlGuideForHuman_0426	95.4178	0
HGLibB_57125	NonTargetingControlGuideForHuman_0097	182.161	0
HGLibA_64999	NonTargetingControlGuideForHuman_0616	241.436	131.282
HGLibA_65320	NonTargetingControlGuideForHuman_0937	169.15	0
HGLibA_65204	NonTargetingControlGuideForHuman_0821	196.618	0
HGLibA_64431	NonTargetingControlGuideForHuman_0048	239.99	0
HGLibA_65206	NonTargetingControlGuideForHuman_0823	491.546	74.4209
HGLibA_64722	NonTargetingControlGuideForHuman_0339	141.681	0
HGLibA_65064	NonTargetingControlGuideForHuman_0681	65.0576	0
HGLibB_57722	NonTargetingControlGuideForHuman_0694	219.75	125.429
HGLibA_64430	NonTargetingControlGuideForHuman_0047	143.127	459.068
HGLibB_57890	NonTargetingControlGuideForHuman_0862	176.378	0
HGLibB_57820	NonTargetingControlGuideForHuman_0792	92.5263	0
HGLibA_64447	NonTargetingControlGuideForHuman_0064	319.505	0
HGLibA_64646	NonTargetingControlGuideForHuman_0263	56.3832	387.156
HGLibA_64511	NonTargetingControlGuideForHuman_0128	419.26	0
HGLibB_57648	NonTargetingControlGuideForHuman_0620	40.4803	0
HGLibB_57127	NonTargetingControlGuideForHuman_0099	57.8289	20.0686
HGLibA_64492	NonTargetingControlGuideForHuman_0109	506.003	0
HGLibA_65126	NonTargetingControlGuideForHuman_0743	185.053	0
HGLibA_64477	NonTargetingControlGuideForHuman_0094	121.441	0
HGLibB_57348	NonTargetingControlGuideForHuman_0320	329.625	90.3085
HGLibA_64983	NonTargetingControlGuideForHuman_0600	66.5033	0
HGLibA_65303	NonTargetingControlGuideForHuman_0920	371.551	0
HGLibA_64941	NonTargetingControlGuideForHuman_0558	115.658	0
HGLibA_64713	NonTargetingControlGuideForHuman_0330	289.145	11.7067
HGLibA_64992	NonTargetingControlGuideForHuman_0609	137.344	0
HGLibA_65034	NonTargetingControlGuideForHuman_0651	289.145	132.118
HGLibA_65172	NonTargetingControlGuideForHuman_0789	226.979	0
HGLibB_57056	NonTargetingControlGuideForHuman_0028	183.607	0
HGLibB_57304	NonTargetingControlGuideForHuman_0276	150.355	0
HGLibA_65275	NonTargetingControlGuideForHuman_0892	80.9605	0
HGLibB_57924	NonTargetingControlGuideForHuman_0896	302.156	0
HGLibA_64942	NonTargetingControlGuideForHuman_0559	98.3092	96.998
HGLibA_65337	NonTargetingControlGuideForHuman_0954	106.984	0
HGLibA_64406	NonTargetingControlGuideForHuman_0023	221.196	0
HGLibA_64668	NonTargetingControlGuideForHuman_0285	47.7089	0
HGLibA_64541	NonTargetingControlGuideForHuman_0158	364.322	0
HGLibB_57352	NonTargetingControlGuideForHuman_0324	28.9145	0
HGLibA_65171	NonTargetingControlGuideForHuman_0788	146.018	10.8705
HGLibA_64502	NonTargetingControlGuideForHuman_0119	143.127	0
HGLibA_65110	NonTargetingControlGuideForHuman_0727	43.3717	0
HGLibA_64734	NonTargetingControlGuideForHuman_0351	297.819	193.16
HGLibA_64647	NonTargetingControlGuideForHuman_0264	102.646	224.099
HGLibA_65099	NonTargetingControlGuideForHuman_0716	352.757	0
HGLibA_65154	NonTargetingControlGuideForHuman_0771	89.6349	107.032
HGLibB_57106	NonTargetingControlGuideForHuman_0078	122.887	40.1371
HGLibB_57516	NonTargetingControlGuideForHuman_0488	101.201	117.903
HGLibA_64500	NonTargetingControlGuideForHuman_0117	133.007	31.7752
HGLibB_57580	NonTargetingControlGuideForHuman_0552	198.064	0
HGLibB_57353	NonTargetingControlGuideForHuman_0325	195.173	0
HGLibA_65344	NonTargetingControlGuideForHuman_0961	218.304	116.23
HGLibA_65209	NonTargetingControlGuideForHuman_0826	250.11	0
HGLibB_57865	NonTargetingControlGuideForHuman_0837	206.738	0
HGLibA_64423	NonTargetingControlGuideForHuman_0040	237.099	0
HGLibA_65121	NonTargetingControlGuideForHuman_0738	237.099	0
HGLibA_64849	NonTargetingControlGuideForHuman_0466	348.419	0
HGLibB_57331	NonTargetingControlGuideForHuman_0303	244.327	0
HGLibB_57556	NonTargetingControlGuideForHuman_0528	122.887	0
HGLibB_57520	NonTargetingControlGuideForHuman_0492	326.734	0
HGLibB_57861	NonTargetingControlGuideForHuman_0833	127.224	173.928
HGLibA_65251	NonTargetingControlGuideForHuman_0868	115.658	0
HGLibA_64515	NonTargetingControlGuideForHuman_0132	138.789	0
HGLibA_65356	NonTargetingControlGuideForHuman_0973	128.669	40.1371
HGLibB_57172	NonTargetingControlGuideForHuman_0144	177.824	0
HGLibA_65022	NonTargetingControlGuideForHuman_0639	303.602	0
HGLibA_64504	NonTargetingControlGuideForHuman_0121	124.332	491.68
HGLibB_57030	NonTargetingControlGuideForHuman_0002	37.5888	0
HGLibB_57333	NonTargetingControlGuideForHuman_0305	60.7204	0
HGLibB_57288	NonTargetingControlGuideForHuman_0260	293.482	0
HGLibA_65379	NonTargetingControlGuideForHuman_0996	65.0576	0
HGLibB_57607	NonTargetingControlGuideForHuman_0579	173.487	0
HGLibA_64545	NonTargetingControlGuideForHuman_0162	54.9375	0
HGLibA_64736	NonTargetingControlGuideForHuman_0353	108.429	0
HGLibA_65234	NonTargetingControlGuideForHuman_0851	80.9605	0
HGLibB_57752	NonTargetingControlGuideForHuman_0724	76.6234	0
HGLibB_57742	NonTargetingControlGuideForHuman_0714	24.5773	0
HGLibA_64829	NonTargetingControlGuideForHuman_0446	72.2862	36.7924
HGLibB_57181	NonTargetingControlGuideForHuman_0153	148.91	55.1885
HGLibB_57445	NonTargetingControlGuideForHuman_0417	183.607	13177.5
HGLibA_64726	NonTargetingControlGuideForHuman_0343	153.247	0
HGLibA_64493	NonTargetingControlGuideForHuman_0110	198.064	0
HGLibB_57720	NonTargetingControlGuideForHuman_0692	75.1776	0
HGLibB_58008	NonTargetingControlGuideForHuman_0980	91.0806	0
HGLibB_57608	NonTargetingControlGuideForHuman_0580	138.789	0
HGLibA_64725	NonTargetingControlGuideForHuman_0342	72.2862	0
HGLibA_64494	NonTargetingControlGuideForHuman_0111	24.5773	0
HGLibA_64441	NonTargetingControlGuideForHuman_0058	98.3092	0
HGLibB_57699	NonTargetingControlGuideForHuman_0671	76.6234	0
HGLibB_57202	NonTargetingControlGuideForHuman_0174	206.738	0
HGLibB_57656	NonTargetingControlGuideForHuman_0628	216.859	0
HGLibA_64665	NonTargetingControlGuideForHuman_0282	167.704	0.83619
HGLibA_65153	NonTargetingControlGuideForHuman_0770	222.641	0
HGLibA_65208	NonTargetingControlGuideForHuman_0825	99.7549	0
HGLibB_57552	NonTargetingControlGuideForHuman_0524	79.5148	0
HGLibA_64648	NonTargetingControlGuideForHuman_0265	39.0345	0
HGLibB_57619	NonTargetingControlGuideForHuman_0591	122.887	0
HGLibB_57911	NonTargetingControlGuideForHuman_0883	151.801	0
HGLibB_57971	NonTargetingControlGuideForHuman_0943	66.5033	0
HGLibB_57204	NonTargetingControlGuideForHuman_0176	306.493	0
HGLibA_65144	NonTargetingControlGuideForHuman_0761	192.281	455.724
HGLibB_57590	NonTargetingControlGuideForHuman_0562	72.2862	0
HGLibA_65187	NonTargetingControlGuideForHuman_0804	119.995	0
HGLibB_57176	NonTargetingControlGuideForHuman_0148	231.316	0
HGLibB_57402	NonTargetingControlGuideForHuman_0374	404.803	418.931
HGLibB_57562	NonTargetingControlGuideForHuman_0534	169.15	0
HGLibB_57793	NonTargetingControlGuideForHuman_0765	131.561	0
HGLibA_64402	NonTargetingControlGuideForHuman_0019	224.087	0
HGLibA_64542	NonTargetingControlGuideForHuman_0159	57.8289	0
HGLibA_64922	NonTargetingControlGuideForHuman_0539	131.561	0
HGLibA_65157	NonTargetingControlGuideForHuman_0774	234.207	1.67238
HGLibB_57565	NonTargetingControlGuideForHuman_0537	128.669	0
HGLibA_64982	NonTargetingControlGuideForHuman_0599	607.204	1012.63
HGLibA_65336	NonTargetingControlGuideForHuman_0953	56.3832	0
HGLibA_65159	NonTargetingControlGuideForHuman_0776	218.304	0
HGLibA_64495	NonTargetingControlGuideForHuman_0112	112.766	0
HGLibA_65368	NonTargetingControlGuideForHuman_0985	59.2747	0
HGLibB_57942	NonTargetingControlGuideForHuman_0914	93.972	0
HGLibB_57210	NonTargetingControlGuideForHuman_0182	293.482	82.7828
HGLibB_57592	NonTargetingControlGuideForHuman_0564	313.722	0
HGLibB_57551	NonTargetingControlGuideForHuman_0523	105.538	0
HGLibA_64398	NonTargetingControlGuideForHuman_0015	430.826	0
HGLibA_64869	NonTargetingControlGuideForHuman_0486	75.1776	0
HGLibA_64552	NonTargetingControlGuideForHuman_0169	69.3947	0
HGLibB_57116	NonTargetingControlGuideForHuman_0088	52.0461	0
HGLibA_65233	NonTargetingControlGuideForHuman_0850	63.6118	0
HGLibB_57031	NonTargetingControlGuideForHuman_0003	189.39	0
HGLibA_64422	NonTargetingControlGuideForHuman_0039	268.905	0
HGLibA_64639	NonTargetingControlGuideForHuman_0256	195.173	0
HGLibB_57478	NonTargetingControlGuideForHuman_0450	253.002	0
HGLibB_57466	NonTargetingControlGuideForHuman_0438	147.464	0
HGLibB_57205	NonTargetingControlGuideForHuman_0177	101.201	14.2152
HGLibA_65293	NonTargetingControlGuideForHuman_0910	95.4178	0
HGLibA_64741	NonTargetingControlGuideForHuman_0358	290.59	0
HGLibA_64852	NonTargetingControlGuideForHuman_0469	202.401	0
HGLibB_57691	NonTargetingControlGuideForHuman_0663	101.201	0
HGLibA_65221	NonTargetingControlGuideForHuman_0838	190.836	0
HGLibA_65080	NonTargetingControlGuideForHuman_0697	364.322	243.331
HGLibB_57753	NonTargetingControlGuideForHuman_0725	21.6859	0
HGLibA_64451	NonTargetingControlGuideForHuman_0068	257.339	0
HGLibA_64881	NonTargetingControlGuideForHuman_0498	180.715	0
HGLibB_57718	NonTargetingControlGuideForHuman_0690	127.224	0
HGLibA_64440	NonTargetingControlGuideForHuman_0057	80.9605	0
HGLibB_57340	NonTargetingControlGuideForHuman_0312	67.949	0
HGLibA_64828	NonTargetingControlGuideForHuman_0445	41.926	33.4476
HGLibA_64488	NonTargetingControlGuideForHuman_0105	115.658	48.499
HGLibB_57575	NonTargetingControlGuideForHuman_0547	209.63	246.676
HGLibB_57104	NonTargetingControlGuideForHuman_0076	104.092	153.023
HGLibB_57300	NonTargetingControlGuideForHuman_0272	160.475	0
HGLibA_64855	NonTargetingControlGuideForHuman_0472	96.8635	0
HGLibB_57917	NonTargetingControlGuideForHuman_0889	8.67434	0
HGLibA_65004	NonTargetingControlGuideForHuman_0621	248.664	0
HGLibB_57063	NonTargetingControlGuideForHuman_0035	435.163	2162.39
HGLibA_65056	NonTargetingControlGuideForHuman_0673	106.984	0
HGLibA_64894	NonTargetingControlGuideForHuman_0511	101.201	0
HGLibA_65031	NonTargetingControlGuideForHuman_0648	323.842	670.624
HGLibB_57953	NonTargetingControlGuideForHuman_0925	41.926	0
HGLibA_64498	NonTargetingControlGuideForHuman_0115	115.658	0
HGLibA_64743	NonTargetingControlGuideForHuman_0360	157.584	0
HGLibB_57255	NonTargetingControlGuideForHuman_0227	98.3092	0
HGLibB_57032	NonTargetingControlGuideForHuman_0004	79.5148	0.83619
HGLibB_57554	NonTargetingControlGuideForHuman_0526	106.984	0
HGLibA_64763	NonTargetingControlGuideForHuman_0380	91.0806	97.8342
HGLibA_64650	NonTargetingControlGuideForHuman_0267	173.487	0
HGLibA_65006	NonTargetingControlGuideForHuman_0623	63.6118	0
HGLibA_64591	NonTargetingControlGuideForHuman_0208	67.949	0
HGLibB_57458	NonTargetingControlGuideForHuman_0430	67.949	0
HGLibB_57860	NonTargetingControlGuideForHuman_0832	215.413	0
HGLibA_65136	NonTargetingControlGuideForHuman_0753	99.7549	0
HGLibA_64588	NonTargetingControlGuideForHuman_0205	50.6003	0
HGLibB_57102	NonTargetingControlGuideForHuman_0074	341.191	0
HGLibB_57469	NonTargetingControlGuideForHuman_0441	79.5148	23.4133
HGLibB_57826	NonTargetingControlGuideForHuman_0798	70.8405	72.7485
HGLibB_57115	NonTargetingControlGuideForHuman_0087	159.03	0
HGLibA_65338	NonTargetingControlGuideForHuman_0955	105.538	182.289
HGLibA_64540	NonTargetingControlGuideForHuman_0157	76.6234	0
HGLibA_64589	NonTargetingControlGuideForHuman_0206	65.0576	0
HGLibA_64845	NonTargetingControlGuideForHuman_0462	143.127	0
HGLibA_64774	NonTargetingControlGuideForHuman_0391	254.447	0
HGLibA_65055	NonTargetingControlGuideForHuman_0672	617.324	0
HGLibA_64508	NonTargetingControlGuideForHuman_0125	148.91	0
HGLibA_65035	NonTargetingControlGuideForHuman_0652	65.0576	0
HGLibB_57463	NonTargetingControlGuideForHuman_0435	134.452	0
HGLibA_64397	NonTargetingControlGuideForHuman_0014	30.3602	0
HGLibB_57349	NonTargetingControlGuideForHuman_0321	378.78	0
HGLibA_65225	NonTargetingControlGuideForHuman_0842	315.168	0
HGLibB_57392	NonTargetingControlGuideForHuman_0364	28.9145	0
HGLibA_64443	NonTargetingControlGuideForHuman_0060	427.934	145.497
HGLibB_57170	NonTargetingControlGuideForHuman_0142	170.595	0
HGLibB_57763	NonTargetingControlGuideForHuman_0735	147.464	0
HGLibB_58027	NonTargetingControlGuideForHuman_0999	47.7089	0
HGLibB_57728	NonTargetingControlGuideForHuman_0700	80.9605	1264.32
HGLibA_64841	NonTargetingControlGuideForHuman_0458	92.5263	0
HGLibA_64677	NonTargetingControlGuideForHuman_0294	200.956	0
HGLibA_64711	NonTargetingControlGuideForHuman_0328	130.115	0
HGLibA_65134	NonTargetingControlGuideForHuman_0751	80.9605	0
HGLibA_64675	NonTargetingControlGuideForHuman_0292	89.6349	0
HGLibB_57049	NonTargetingControlGuideForHuman_0021	66.5033	0
HGLibA_64767	NonTargetingControlGuideForHuman_0384	24.5773	0
HGLibB_57338	NonTargetingControlGuideForHuman_0310	80.9605	0
HGLibB_57413	NonTargetingControlGuideForHuman_0385	138.789	106.196
HGLibA_64925	NonTargetingControlGuideForHuman_0542	93.972	497.533
HGLibB_57446	NonTargetingControlGuideForHuman_0418	106.984	0
HGLibA_64927	NonTargetingControlGuideForHuman_0544	490.1	1.67238
HGLibA_64396	NonTargetingControlGuideForHuman_0013	105.538	3.34476
HGLibA_65062	NonTargetingControlGuideForHuman_0679	141.681	0
HGLibA_64608	NonTargetingControlGuideForHuman_0225	130.115	0
HGLibB_57908	NonTargetingControlGuideForHuman_0880	92.5263	9.19809
HGLibA_64434	NonTargetingControlGuideForHuman_0051	231.316	0
HGLibB_57439	NonTargetingControlGuideForHuman_0411	212.521	254.202
HGLibB_57257	NonTargetingControlGuideForHuman_0229	130.115	0
HGLibA_65038	NonTargetingControlGuideForHuman_0655	124.332	348.691
HGLibA_64880	NonTargetingControlGuideForHuman_0497	273.242	0
HGLibB_57791	NonTargetingControlGuideForHuman_0763	141.681	0
HGLibB_57245	NonTargetingControlGuideForHuman_0217	187.944	0
HGLibA_65018	NonTargetingControlGuideForHuman_0635	121.441	0
HGLibB_57905	NonTargetingControlGuideForHuman_0877	166.258	0
HGLibB_57346	NonTargetingControlGuideForHuman_0318	65.0576	0
HGLibA_65213	NonTargetingControlGuideForHuman_0830	104.092	0
HGLibB_57035	NonTargetingControlGuideForHuman_0007	164.813	22.5771
HGLibA_64996	NonTargetingControlGuideForHuman_0613	28.9145	35.12
HGLibA_64630	NonTargetingControlGuideForHuman_0247	487.209	705.744
HGLibB_57754	NonTargetingControlGuideForHuman_0726	108.429	54.3524
HGLibA_65020	NonTargetingControlGuideForHuman_0637	280.47	0
HGLibB_57577	NonTargetingControlGuideForHuman_0549	289.145	214.065
HGLibA_65317	NonTargetingControlGuideForHuman_0934	65.0576	5.01714
HGLibB_57397	NonTargetingControlGuideForHuman_0369	306.493	0
HGLibB_57915	NonTargetingControlGuideForHuman_0887	307.939	0
HGLibB_57825	NonTargetingControlGuideForHuman_0797	446.729	0
HGLibA_64656	NonTargetingControlGuideForHuman_0273	47.7089	10.0343
HGLibB_57589	NonTargetingControlGuideForHuman_0561	37.5888	0
HGLibA_65198	NonTargetingControlGuideForHuman_0815	150.355	0
HGLibA_65132	NonTargetingControlGuideForHuman_0749	157.584	0
HGLibB_57956	NonTargetingControlGuideForHuman_0928	66.5033	42.6457
HGLibA_64721	NonTargetingControlGuideForHuman_0338	232.762	0
HGLibA_65236	NonTargetingControlGuideForHuman_0853	104.092	0
HGLibA_65375	NonTargetingControlGuideForHuman_0992	39.0345	0
HGLibA_64633	NonTargetingControlGuideForHuman_0250	215.413	0
HGLibB_57970	NonTargetingControlGuideForHuman_0942	92.5263	0
HGLibB_57839	NonTargetingControlGuideForHuman_0811	13.0115	0
HGLibA_65060	NonTargetingControlGuideForHuman_0677	169.15	0
HGLibA_64850	NonTargetingControlGuideForHuman_0467	60.7204	0
HGLibB_57834	NonTargetingControlGuideForHuman_0806	151.801	0
HGLibB_57062	NonTargetingControlGuideForHuman_0034	410.586	428.965
HGLibA_65203	NonTargetingControlGuideForHuman_0820	34.6974	0
HGLibB_57716	NonTargetingControlGuideForHuman_0688	73.7319	0
HGLibB_57307	NonTargetingControlGuideForHuman_0279	102.646	0
HGLibA_65321	NonTargetingControlGuideForHuman_0938	290.59	0
HGLibA_64926	NonTargetingControlGuideForHuman_0543	88.1891	0
HGLibB_57692	NonTargetingControlGuideForHuman_0664	316.613	0
HGLibB_57435	NonTargetingControlGuideForHuman_0407	67.949	0
HGLibB_57165	NonTargetingControlGuideForHuman_0137	251.556	0
HGLibA_64888	NonTargetingControlGuideForHuman_0505	280.47	1181.54
HGLibB_58025	NonTargetingControlGuideForHuman_0997	82.4063	0
HGLibB_57889	NonTargetingControlGuideForHuman_0861	92.5263	0
HGLibA_64680	NonTargetingControlGuideForHuman_0297	364.322	0
HGLibB_57689	NonTargetingControlGuideForHuman_0661	270.35	76.0933
HGLibB_57610	NonTargetingControlGuideForHuman_0582	143.127	0
HGLibB_57286	NonTargetingControlGuideForHuman_0258	72.2862	539.343
HGLibB_57578	NonTargetingControlGuideForHuman_0550	318.059	44.3181
HGLibB_57437	NonTargetingControlGuideForHuman_0409	70.8405	0
HGLibB_57830	NonTargetingControlGuideForHuman_0802	164.813	0
HGLibA_64859	NonTargetingControlGuideForHuman_0476	24.5773	0
HGLibA_64952	NonTargetingControlGuideForHuman_0569	30.3602	0
HGLibA_65376	NonTargetingControlGuideForHuman_0993	80.9605	0
HGLibA_64444	NonTargetingControlGuideForHuman_0061	69.3947	0
HGLibA_64858	NonTargetingControlGuideForHuman_0475	70.8405	0
HGLibB_58012	NonTargetingControlGuideForHuman_0984	190.836	0
HGLibA_65016	NonTargetingControlGuideForHuman_0633	172.041	0
HGLibB_57724	NonTargetingControlGuideForHuman_0696	453.957	0
HGLibB_57996	NonTargetingControlGuideForHuman_0968	72.2862	0
HGLibA_64510	NonTargetingControlGuideForHuman_0127	238.544	0
HGLibB_57555	NonTargetingControlGuideForHuman_0527	358.539	0
HGLibA_65214	NonTargetingControlGuideForHuman_0831	95.4178	196.505
HGLibA_64507	NonTargetingControlGuideForHuman_0124	85.2977	0
HGLibA_64745	NonTargetingControlGuideForHuman_0362	319.505	44.3181
HGLibB_57305	NonTargetingControlGuideForHuman_0277	263.122	0
HGLibA_64730	NonTargetingControlGuideForHuman_0347	127.224	0
HGLibA_64550	NonTargetingControlGuideForHuman_0167	137.344	0
HGLibA_64994	NonTargetingControlGuideForHuman_0611	453.957	0
HGLibA_64606	NonTargetingControlGuideForHuman_0223	92.5263	0
HGLibA_65138	NonTargetingControlGuideForHuman_0755	36.1431	60.2057
HGLibB_57246	NonTargetingControlGuideForHuman_0218	98.3092	0
HGLibB_57616	NonTargetingControlGuideForHuman_0588	111.321	0
HGLibA_64635	NonTargetingControlGuideForHuman_0252	615.878	17.56
HGLibA_65103	NonTargetingControlGuideForHuman_0720	172.041	0
HGLibA_64921	NonTargetingControlGuideForHuman_0538	15.903	0
HGLibA_65319	NonTargetingControlGuideForHuman_0936	257.339	0
HGLibA_65002	NonTargetingControlGuideForHuman_0619	225.533	0
HGLibB_57927	NonTargetingControlGuideForHuman_0899	159.03	0
HGLibB_57652	NonTargetingControlGuideForHuman_0624	31.8059	0
HGLibA_65127	NonTargetingControlGuideForHuman_0744	203.847	79.4381
HGLibA_64782	NonTargetingControlGuideForHuman_0399	293.482	0
HGLibA_65155	NonTargetingControlGuideForHuman_0772	27.4688	0
HGLibB_57111	NonTargetingControlGuideForHuman_0083	52.0461	0
HGLibB_57134	NonTargetingControlGuideForHuman_0106	69.3947	0
HGLibA_64778	NonTargetingControlGuideForHuman_0395	65.0576	0
HGLibA_65104	NonTargetingControlGuideForHuman_0721	169.15	0
HGLibB_57395	NonTargetingControlGuideForHuman_0367	137.344	0
HGLibA_64517	NonTargetingControlGuideForHuman_0134	148.91	0
HGLibA_64400	NonTargetingControlGuideForHuman_0017	108.429	0
HGLibB_57553	NonTargetingControlGuideForHuman_0525	93.972	0
HGLibB_57945	NonTargetingControlGuideForHuman_0917	192.281	0
HGLibB_57442	NonTargetingControlGuideForHuman_0414	296.373	0
HGLibB_57211	NonTargetingControlGuideForHuman_0183	115.658	0
HGLibA_65178	NonTargetingControlGuideForHuman_0795	89.6349	0
HGLibA_64710	NonTargetingControlGuideForHuman_0327	257.339	0
HGLibB_57460	NonTargetingControlGuideForHuman_0432	159.03	0
HGLibA_65131	NonTargetingControlGuideForHuman_0748	137.344	0
HGLibB_57594	NonTargetingControlGuideForHuman_0566	143.127	0
HGLibA_65276	NonTargetingControlGuideForHuman_0893	143.127	78.6019
HGLibB_57583	NonTargetingControlGuideForHuman_0555	135.898	0
HGLibB_57509	NonTargetingControlGuideForHuman_0481	66.5033	0
HGLibA_64636	NonTargetingControlGuideForHuman_0253	173.487	0
HGLibA_65210	NonTargetingControlGuideForHuman_0827	333.962	0
HGLibA_64428	NonTargetingControlGuideForHuman_0045	95.4178	0
HGLibA_65193	NonTargetingControlGuideForHuman_0810	140.235	0
HGLibA_65341	NonTargetingControlGuideForHuman_0958	174.933	0
HGLibA_64621	NonTargetingControlGuideForHuman_0238	185.053	0
HGLibA_64897	NonTargetingControlGuideForHuman_0514	147.464	0
HGLibA_64733	NonTargetingControlGuideForHuman_0350	141.681	0
HGLibB_57885	NonTargetingControlGuideForHuman_0857	208.184	470.775
HGLibA_64624	NonTargetingControlGuideForHuman_0241	111.321	0
HGLibA_64543	NonTargetingControlGuideForHuman_0160	79.5148	0
HGLibB_57241	NonTargetingControlGuideForHuman_0213	167.704	0
HGLibB_57761	NonTargetingControlGuideForHuman_0733	211.076	0
HGLibB_57173	NonTargetingControlGuideForHuman_0145	205.293	344.51
HGLibB_57788	NonTargetingControlGuideForHuman_0760	80.9605	0
HGLibB_57264	NonTargetingControlGuideForHuman_0236	146.018	0
HGLibA_64950	NonTargetingControlGuideForHuman_0567	213.967	0
HGLibB_57405	NonTargetingControlGuideForHuman_0377	133.007	0
HGLibA_65014	NonTargetingControlGuideForHuman_0631	169.15	0
HGLibB_57029	NonTargetingControlGuideForHuman_0001	86.7434	0
HGLibA_65001	NonTargetingControlGuideForHuman_0618	176.378	0
HGLibB_57605	NonTargetingControlGuideForHuman_0577	102.646	0
HGLibA_64779	NonTargetingControlGuideForHuman_0396	279.025	0
HGLibA_65037	NonTargetingControlGuideForHuman_0654	490.1	0
HGLibB_57909	NonTargetingControlGuideForHuman_0881	122.887	0.83619
HGLibA_64784	NonTargetingControlGuideForHuman_0401	176.378	0
HGLibA_65174	NonTargetingControlGuideForHuman_0791	13.0115	108.705
HGLibA_64437	NonTargetingControlGuideForHuman_0054	131.561	0
HGLibB_57747	NonTargetingControlGuideForHuman_0719	397.574	0
HGLibA_64728	NonTargetingControlGuideForHuman_0345	85.2977	0
HGLibB_57688	NonTargetingControlGuideForHuman_0660	209.63	119.575
HGLibA_64627	NonTargetingControlGuideForHuman_0244	339.745	12458.4
HGLibB_57762	NonTargetingControlGuideForHuman_0734	229.87	0
HGLibB_57923	NonTargetingControlGuideForHuman_0895	33.2516	0
HGLibB_57093	NonTargetingControlGuideForHuman_0065	183.607	0
HGLibA_64840	NonTargetingControlGuideForHuman_0457	20.2401	84.4552
HGLibB_57339	NonTargetingControlGuideForHuman_0311	148.91	0
HGLibB_57059	NonTargetingControlGuideForHuman_0031	20.2401	0
HGLibB_58002	NonTargetingControlGuideForHuman_0974	151.801	0
HGLibB_57060	NonTargetingControlGuideForHuman_0032	69.3947	0
HGLibA_64452	NonTargetingControlGuideForHuman_0069	409.14	0
HGLibB_57243	NonTargetingControlGuideForHuman_0215	174.933	0
HGLibB_57337	NonTargetingControlGuideForHuman_0309	76.6234	0
HGLibA_64577	NonTargetingControlGuideForHuman_0194	212.521	0
HGLibA_64580	NonTargetingControlGuideForHuman_0197	151.801	128.773
HGLibA_65286	NonTargetingControlGuideForHuman_0903	109.875	172.255
HGLibA_64882	NonTargetingControlGuideForHuman_0499	141.681	106.196
HGLibA_64644	NonTargetingControlGuideForHuman_0261	271.796	81.1104
HGLibB_57873	NonTargetingControlGuideForHuman_0845	245.773	0
HGLibB_57694	NonTargetingControlGuideForHuman_0666	134.452	0
HGLibB_57094	NonTargetingControlGuideForHuman_0066	205.293	33199.3
HGLibB_57081	NonTargetingControlGuideForHuman_0053	117.104	0
HGLibB_57895	NonTargetingControlGuideForHuman_0867	258.785	0
HGLibB_57618	NonTargetingControlGuideForHuman_0590	104.092	0
HGLibA_64570	NonTargetingControlGuideForHuman_0187	133.007	0
HGLibB_57955	NonTargetingControlGuideForHuman_0927	70.8405	0
HGLibA_64622	NonTargetingControlGuideForHuman_0239	179.27	0
HGLibA_64666	NonTargetingControlGuideForHuman_0283	147.464	0
HGLibB_57614	NonTargetingControlGuideForHuman_0586	89.6349	0
HGLibB_57244	NonTargetingControlGuideForHuman_0216	67.949	508.404
HGLibB_57242	NonTargetingControlGuideForHuman_0214	115.658	0
HGLibA_64832	NonTargetingControlGuideForHuman_0449	349.865	0
HGLibB_57117	NonTargetingControlGuideForHuman_0089	91.0806	0
HGLibA_64761	NonTargetingControlGuideForHuman_0378	244.327	0
HGLibA_65019	NonTargetingControlGuideForHuman_0636	264.567	0
HGLibA_64683	NonTargetingControlGuideForHuman_0300	143.127	357.053
HGLibA_65032	NonTargetingControlGuideForHuman_0649	63.6118	0
HGLibB_57685	NonTargetingControlGuideForHuman_0657	141.681	592.859
HGLibB_57175	NonTargetingControlGuideForHuman_0147	46.2632	0
HGLibB_57287	NonTargetingControlGuideForHuman_0259	198.064	0
HGLibB_57581	NonTargetingControlGuideForHuman_0553	124.332	0
HGLibB_57612	NonTargetingControlGuideForHuman_0584	91.0806	0
HGLibA_64739	NonTargetingControlGuideForHuman_0356	264.567	491.68
HGLibB_58007	NonTargetingControlGuideForHuman_0979	20.2401	0
HGLibB_57918	NonTargetingControlGuideForHuman_0890	213.967	367.087
HGLibA_64614	NonTargetingControlGuideForHuman_0231	229.87	0
HGLibA_65188	NonTargetingControlGuideForHuman_0805	232.762	0
HGLibB_57686	NonTargetingControlGuideForHuman_0658	215.413	127.937
HGLibA_64514	NonTargetingControlGuideForHuman_0131	127.224	0
HGLibA_65242	NonTargetingControlGuideForHuman_0859	112.766	333.64
HGLibB_57888	NonTargetingControlGuideForHuman_0860	63.6118	0
HGLibA_65318	NonTargetingControlGuideForHuman_0935	258.785	0
HGLibB_57796	NonTargetingControlGuideForHuman_0768	54.9375	0
HGLibB_57711	NonTargetingControlGuideForHuman_0683	79.5148	0
HGLibA_64873	NonTargetingControlGuideForHuman_0490	26.023	0
HGLibA_64584	NonTargetingControlGuideForHuman_0201	163.367	0
HGLibA_65086	NonTargetingControlGuideForHuman_0703	89.6349	0
HGLibB_57710	NonTargetingControlGuideForHuman_0682	28.9145	0
HGLibA_64731	NonTargetingControlGuideForHuman_0348	219.75	0
HGLibA_65207	NonTargetingControlGuideForHuman_0824	179.27	0
HGLibA_64891	NonTargetingControlGuideForHuman_0508	156.138	14.2152
HGLibA_64853	NonTargetingControlGuideForHuman_0470	43.3717	0
HGLibA_65082	NonTargetingControlGuideForHuman_0699	44.8174	0
HGLibA_64399	NonTargetingControlGuideForHuman_0016	56.3832	0
HGLibA_64843	NonTargetingControlGuideForHuman_0460	10.1201	0
HGLibB_57484	NonTargetingControlGuideForHuman_0456	196.618	0
HGLibA_65021	NonTargetingControlGuideForHuman_0638	54.9375	0
HGLibA_65033	NonTargetingControlGuideForHuman_0650	241.436	0
HGLibA_65133	NonTargetingControlGuideForHuman_0750	228.424	0
HGLibA_64487	NonTargetingControlGuideForHuman_0104	185.053	0
HGLibB_57606	NonTargetingControlGuideForHuman_0578	170.595	0
HGLibA_65316	NonTargetingControlGuideForHuman_0933	306.493	3529.56
HGLibA_64988	NonTargetingControlGuideForHuman_0605	138.789	0
HGLibA_65190	NonTargetingControlGuideForHuman_0807	83.852	96.1619
HGLibA_65179	NonTargetingControlGuideForHuman_0796	303.602	0
HGLibB_57557	NonTargetingControlGuideForHuman_0529	224.087	0
HGLibB_57564	NonTargetingControlGuideForHuman_0536	258.785	0
HGLibA_64420	NonTargetingControlGuideForHuman_0037	206.738	0
HGLibB_57876	NonTargetingControlGuideForHuman_0848	190.836	0
HGLibA_65061	NonTargetingControlGuideForHuman_0678	121.441	0
HGLibA_65013	NonTargetingControlGuideForHuman_0630	364.322	0
HGLibB_57874	NonTargetingControlGuideForHuman_0846	138.789	439
HGLibA_65164	NonTargetingControlGuideForHuman_0781	112.766	1196.59
HGLibA_65235	NonTargetingControlGuideForHuman_0852	36.1431	0
HGLibB_57107	NonTargetingControlGuideForHuman_0079	93.972	0
HGLibA_64886	NonTargetingControlGuideForHuman_0503	134.452	0
HGLibA_65030	NonTargetingControlGuideForHuman_0647	667.924	1457.48
HGLibB_57401	NonTargetingControlGuideForHuman_0373	284.808	3509.49
HGLibA_64518	NonTargetingControlGuideForHuman_0135	46.2632	0
HGLibA_64403	NonTargetingControlGuideForHuman_0020	50.6003	33.4476
HGLibA_64442	NonTargetingControlGuideForHuman_0059	156.138	0
HGLibA_64744	NonTargetingControlGuideForHuman_0361	180.715	0
HGLibB_58014	NonTargetingControlGuideForHuman_0986	53.4918	0
HGLibA_65343	NonTargetingControlGuideForHuman_0960	95.4178	0
HGLibB_57549	NonTargetingControlGuideForHuman_0521	66.5033	15.8876
HGLibA_65039	NonTargetingControlGuideForHuman_0656	62.1661	0
