# Supplementary material for: RIPK1 dephosphorylation and kinase activation by PPP1R3G/PP1γ promote apoptosis and necroptosis
Source: Nat Commun. 2021 Dec 3;12:7067. doi: 10.1038/s41467-021-27367-5 (PMC8642546; doi:10.1038/s41467-021-27367-5)
Supplement: Supplementary file 7 — Supplementary Data 4 [file 41467_2021_27367_MOESM7_ESM.xlsx]

## Sheet: Sheet1
sgRNA	gene	fold enriched in T/S/Z-treated sample	sequence	location	targeting transgene
HGLibB_41270	RIPK3	510	AACTGTTTGTTAACGTAAAC	CDS 566-585	yes
HGLibA_41323	RIPK3	492	GAATTCGTGCTGCGCCTAGA	CDS 208-227	yes
HGLibA_41321	RIPK3	461	CAGTGTTCCGGGCGCAACAT	CDS 101-120	yes
HGLibB_41271	RIPK3	109	CATGGAGAACGGCTCCTTGT	CDS 288-307	yes
HGLibA_41322	RIPK3	0	CGCCTTTGCCGACGAGCTCC	CDS 72-91	yes
HGLibB_41269	RIPK3	0	TCCTTACCTGTAGACGTCAC	not in CDS	no
HGLibA_29389	MLKL	399	TTGAAGCATATTATCACCCT	CDS 10-29	yes
HGLibA_29390	MLKL	162	GGAGCTCTCGCTGTTACTTC	CDS 330-349	yes
HGLibB_29349	MLKL	51	GATCCCGCAAGAGCAAATCA	CDS561-580	yes
HGLibB_29348	MLKL	48	TTCTGAGAAGATCCGCAAGC	CDS1248-1267	yes
HGLibA_29391	MLKL	42	ATCCCCGTGGATTCTGCTAA	CDS 609-628	yes
HGLibB_29350	MLKL	0	AAGAACCCTACCATCCACAG	not in CDS	no
