# Supplementary material for: RIPK1 dephosphorylation and kinase activation by PPP1R3G/PP1γ promote apoptosis and necroptosis
Source: Nat Commun. 2021 Dec 3;12:7067. doi: 10.1038/s41467-021-27367-5 (PMC8642546; doi:10.1038/s41467-021-27367-5)
Supplement: Supplementary file 8 — Supplementary Data 5 [file 41467_2021_27367_MOESM8_ESM.xlsx]

## Sheet: Sheet1 
siRNA	sequence	cell survival (%)	STDEV
si-luc	CGU ACG CGG AAU ACU UCG A	5	0
si-luc-1	ACG UAC GCG GAA UAC UUC G	5	1
si-RIPK1	CCA CUA GUC UGA CGG AUA A	85	5
si-RIPK3	CGA CGA UGU CUU CUG UCA A	78	2
si-MLKL	GAU GAA AUA CUG CCG GAA A	81	3
si-TNFR1	GAG CUU GAA GGA ACU ACU A	72	1
si-MLL4-1	CGG AAA AGG AAG AGG CAA A	42	2
si-MLL4-2	GAA GAA AGA AGA AGA AGA A	8	3
si-MLL4-3	CCA AAG AAG CUG UGG GUG U	21	4
si-MLL4-4	AGG AGG AGU UUC AGG GUU U	32	2
si-MAP2K7-1	GGA ACA AGG AGG AGA ACA A	41	5
si-MAP2K7-2	GGA AGA GAC CAA AGU AUA A	37	4
si-MAP2K7-3	AGG AAG AGA CCA AAG UAU A	24	2
si-MAP2K7-4	GAU CAC AGG AAG AGA CCA A	48	4
si-CHUK-1	GGA AAG AAA UGG AAG AAA A	16	5
si-CHUK-2	GGA UGU UGG UGG AAA GAU A	8	2
si-SPINT1-1	GCA UAG ACU UGA AGG UAC A	25	5
si-SPINT1-2	CAA GAA CAA CUU UGA GGA A	36	2
si-PPP1R3G-1	GCA AGA AGC GGG UGC AGU U	61	5
si-PPP1R3G-2	CGG CCA AGU UCC UGC AGC A	58	4
si-PPP1R3G-3	GCG AGU ACU GGG ACA ACA A	34	5
si-PPP1R3G-4	CCA ACU ACA CGC UGC GCU A	44	2
si-FBN1-1	GGA AAU AAU UGC AUG GAU A	31	2
si-FBN1-2	GGG AAG AAC UGU GAA GAU A	6	1
si-DUOX2-1	GGA AAU GGU AUU AGA GAU A	34	4
si-DUOX2-2	UCA AAG AGA GCG UGA AGA A	45	6
si-RAB27A-1	GGA CCA GAG AGU AGU GAA A	55	3
si-RAB27A-2	CCA AUA UAC AGA UGG UAA A	11	2
si-RAB27A-3	GGG CAU UGA UUU CAG GGA A	22	2
si-RAB27A-4	CAG CAG GGC AGG AGA GGU U	32	5
si-SQRDL-1	GAA AGU GGG UGC AGA GAA U	30	2
si-SQRDL-2	CAA AGA AGU AUG AUG GCU A	11	4
si-FKBP1A-1	GAG UGC AGG UGG AAA CCA U	5	1
si-FKBP1A-2	CAG AGA GCC AAA CUG ACU A	41	5
si-RHOV-1	AGA AGA AAC UGA AUG CCA A	14	2
si-RHOV-2	CAG CGG GAC AGG AGG AUU U	25	6
si-ZFR-1	GGA GUU ACU AGU AGA GAA A	8	1
si-ZFR-2	ACA AAG AGG GAG AUG AUA A	4	0
si-TNFAIP8L3-1	GCU UCU AUG AGG UGG AAU A	9	1
si-TNFAIP8L3-2	GCA AGG ACC UGG UGC AUG A	22	3
si-EID1-1	GCG CAG ACU UCG AGA GCG A	45	5
si-EID1-2	AGG ACG AGG GCG AGG AAU U	32	4
si-LEO1-1	GCA CAG AAA UGA UUA AGA A	41	6
si-LEO1-2	GCG CCG AAU GAG AGA GAA A	38	2
si-MYO5C-1	CUG AUA AGG UAG AGU AUA A	13	5
si-MYO5C-2	AGA GAA GAC UGA AGA GUU A	8	2
si-SLC12A1-1	UGA CAG AGA UUG AGA ACU A	43	5
si-SLC12A1-2	GUU UGA UGA UGG AGG GUU A	31	1
si-ARPP19-1	CAA CAU GGC UAA AGC AAA A	23	5
si-ARPP19-2	AGU GAC UAG UCC AGA GAA A	32	2
si-NRBP1-1	GUG UAG AGG UUG UGU GGA A	12	2
si-NRBP1-2	GGC CAU GGA UAC AGA GGA A	9	1
si-SVOPL-1	AGG AAG AUU UGC AGA CCU A	35	4
si-SVOPL-2	GGU UAA UCA UAA AGA CUG A	21	3
si-TAS2R1-1	UGG UUG AAG AUG AGG AUA U	5	0
si-TAS2R1-2	GCA UCA UUG UGG UGG UGA A	8	2
si-CAPN3-1	GAU UAA GGC CUG GCA GAA A	22	1
si-CAPN3-2	CAG ACA AAC ACA UGA ACA U	26	2
si-SPPL2A-1	CAA AGA AUG GUG AGA GUA U	48	2
si-SPPL2A-2	GAA CCA GAC UCU AGG AGA U	42	6
si-KAT6B-1	CGA CAG AAG UAC UGA AUG A	8	2
si-KAT6B-2	UGA GAA AGC UGC ACA AAU A	15	1
si-GNB5-1	GGA ACA AAG UCC UGU GCA U	14	4
si-GNB5-2	CCU CAA AGG CCA CGG GAA C	12	3
si-TIGD3-1	GAG CCA AGG UCU GGA GUA U	34	2
si-TIGD3-2	GGU UAG AGU GGU UGG CAC A	16	6
si-SLC25A14-1	CGU AGA ACG UUU AGA AGA U	22	5
si-SLC25A14-2	GAG CAU GAU UGG AAG CUU U	14	2
si-GBP5-1	CAG AAG AAC UGA AGG CAA A	32	5
si-GBP5-2	GAA AGA GGC ACA AGU GAA A	16	2
si-C6ORF201-1	GUC ACU UGU UGA AGA GAA A	25	2
si-C6ORF201-2	AGA AAU GUC ACU UGU UGA A	18	1
si-TMEM261-1	GCA CGG AAG CCC AUG AAG A	42	3
si-TMEM261-2	UGU ACU GGG UGG CAC GGA A	20	1
si-MBTPS2-1	UGA AAU UGG ACA UGG GAU A	12	2
si-MBTPS2-2	GUG CAA GAU UGG AAU GAA U	9	1
si-BLOC1S4-1	UGG AGG AGC AGG UCA CCA A	41	3
si-BLOC1S4-2	ACA GCA AGC CGG CUA CGA A	32	4
si-CNOT1-1	GGA ACU UGU UUG AAG AAU A	6	1
si-CNOT1-2	GCA AAG UAC AAG AGG UAA U	8	0
si-MYLIP-1	GAA CAU CAA AGG AGG UGU A	11	2
si-MYLIP-2	GGG UUG GAC CUG AAG GAA U	4	0
si-MDH2-1	CGG AGG UGG UCA AGG CUA A	14	3
si-MDH2-2	GGG AAG AUU UCG UGA AGA C	18	2
