# Supplementary material for: RIPK1 dephosphorylation and kinase activation by PPP1R3G/PP1γ promote apoptosis and necroptosis
Source: Nat Commun. 2021 Dec 3;12:7067. doi: 10.1038/s41467-021-27367-5 (PMC8642546; doi:10.1038/s41467-021-27367-5)
Supplement: Supplementary file 10 — Supplementary Data 7 [file 41467_2021_27367_MOESM10_ESM.xlsx]

## Sheet: RIPK1
Experiment 1				abundance
RIPK1	Annotated Sequence	Modifications	Positions	Mock	PP1y
Phospho [S25]	[K].SSDFLESAELDSGGFGK.[V]	1xPhospho [S12]	Q13546 [14-30]	115911
	[K].SSDFLESAELDSGGFGK.[V]		Q13546 [14-30]	1.98602e+06	3.92242e+06
	[K].VSLCFHR.[T]	1xCarbamidomethyl [C4]	Q13546 [31-37]	1.24753e+06	1.1067e+06
	[R].TQGLMIMK.[T]	2xOxidation [M5; M7]	Q13546 [38-45]	2.71985e+06	5.50638e+06
	[R].TQGLMIMK.[T]	1xOxidation [M]	Q13546 [38-45]	1.0094e+06	1.85616e+06
	[K].GPNCIEHNEALLEEAK.[M]	1xCarbamidomethyl [C4]	Q13546 [50-65]	314898	62734.3
	[R].VVKLLGVIIEEGK.[Y]		Q13546 [75-87]		42156.6
	[K].LLGVIIEEGK.[Y]		Q13546 [78-87]	3.11443e+06	5.06474e+06
	[K].YSLVMEYMEK.[G]	1xOxidation [M]	Q13546 [88-97]	320102	115657
	[K].YSLVMEYMEK.[G]	2xOxidation [M5; M8]	Q13546 [88-97]	1.95765e+06	2.13756e+06
	[K].GNLMHVLK.[A]	1xOxidation [M4]	Q13546 [98-105]	2.4132e+06	4.0626e+06
	[K].AEMSTPLSVK.[G]		Q13546 [106-115]	1.424e+06	2.90019e+06
	[K].AEMSTPLSVK.[G]	1xOxidation [M3]	Q13546 [106-115]	5.21189e+06	1.03494e+07
	[R].IILEIIEGMCYLHGK.[G]	1xCarbamidomethyl [C10]; 1xOxidation [M9]	Q13546 [118-132]		67416.7
	[K].DLKPENILVDNDFHIK.[I]		Q13546 [138-153]	142759	2.10205e+06
	[K].IADLGLASFK.[M]		Q13546 [154-163]	5.64405e+06	4.9397e+06
	[K].LNNEEHNELR.[E]		Q13546 [168-177]	1.30056e+06	5.89172e+06
	[K].LNNEEHNELREVDGTAK.[K]		Q13546 [168-184]	665359	1.30653e+06
	[K].SGNRPDVDDITEYCPR.[E]	1xCarbamidomethyl [C14]	Q13546 [243-258]	300001
	[K].LCWEANPEARPTFPGIEEK.[F]	1xCarbamidomethyl [C2]	Q13546 [266-284]		129765
	[K].KEYSNENAVVK.[R]		Q13546 [306-316]	93715.2	252397
	[K].KEYSNENAVVKR.[M]		Q13546 [306-317]	22437.7	49562.7
	[K].EYSNENAVVK.[R]		Q13546 [307-316]	3516972	7.13174e+06
	[K].RMQSLQLDCVAVPSSR.[S]	1xCarbamidomethyl [C9]; 1xOxidation [M2]	Q13546 [317-332]	57593.6
	[R].MQSLQLDCVAVPSSR.[S]	1xCarbamidomethyl [C8]	Q13546 [318-332]	502117	414805
	[R].MQSLQLDCVAVPSSR.[S]	1xCarbamidomethyl [C8]; 1xOxidation [M1]	Q13546 [318-332]	1.19877e+06	981390
Phospho [S320]	[R].MQSLQLDCVAVPSSR.[S]	1xCarbamidomethyl [C8]; 1xPhospho [S3]	Q13546 [318-332]	38500.3
Phospho [S320]	[R].MQSLQLDCVAVPSSR.[S]	1xCarbamidomethyl [C8]; 1xPhospho [S3]; 1xOxidation [M1]	Q13546 [318-332]	116485	43162.4
	[K].LQDEANYHLYGSR.[M]		Q13546 [378-390]	2.47407e+06	3.61613e+06
	[R].QNVAYNR.[E]		Q13546 [401-407]	821254	2.01894e+06
	[R].QNVAYNREEER.[R]		Q13546 [401-411]	875404	1746281
	[R].VSHDPFAQQRPYENFQNTEGK.[G]		Q13546 [415-435]		1.09476e+06
	[K].YQAIFDNTTSLTDK.[H]		Q13546 [572-585]	3.09712e+06	1.62296e+06
	[K].HLDPIRENLGK.[H]		Q13546 [586-596]	993697	1.85655e+06
	[K].LGFTQSQIDEIDHDYER.[D]		Q13546 [605-621]		107710
	[K].LAQALHQCSR.[I]	1xCarbamidomethyl [C8]	Q13546 [649-658]	1.00954e+06	1.38776e+06
	[R].IDLLSSLIYVSQN.[-]		Q13546 [659-671]	2.17421e+06	7.49111e+06
Experiment 2				abundance
RIPK1	Annotated Sequence	Modifications	Positions	Mock	PP1y
	[K].SSDFLESAELDSGGFGK.[V]		Q13546 [14-30]	7.62685e+07	1.55141e+07
	[K].VSLCFHR.[T]	1xCarbamidomethyl [C4]	Q13546 [31-37]	13632068	7427559
	[R].TQGLMIMK.[T]		Q13546 [38-45]	58449468	14696409
	[R].TQGLMIMK.[T]	1xOxidation [M]	Q13546 [38-45]	2.04463e+07	3.85077e+06
	[R].TQGLMIMK.[T]	2xOxidation [M5; M7]	Q13546 [38-45]	502569
	[K].TVYKGPNCIEHNEALLEEAK.[M]	1xCarbamidomethyl [C8]	Q13546 [46-65]	1.03443e+07	3.67319e+06
	[K].GPNCIEHNEALLEEAK.[M]	1xCarbamidomethyl [C4]	Q13546 [50-65]	54329352	20133680
	[K].LLGVIIEEGK.[Y]		Q13546 [78-87]	5.30265e+07	2.29665e+07
	[K].LLGVIIEEGKYSLVMEYMEK.[G]		Q13546 [78-97]	2.19539e+06
	[K].YSLVMEYMEK.[G]	1xOxidation [M]	Q13546 [88-97]	3.50653e+06	1.4686e+06
	[K].YSLVMEYMEK.[G]		Q13546 [88-97]	29282524	13517414
	[K].GNLMHVLK.[A]		Q13546 [98-105]	2.16429e+07	9801249
	[K].GNLMHVLK.[A]	1xOxidation [M4]	Q13546 [98-105]	899705	751697
	[K].AEMSTPLSVK.[G]	1xOxidation [M3]	Q13546 [106-115]	9.36488e+06	1.85626e+06
	[K].AEMSTPLSVK.[G]		Q13546 [106-115]	4.06085e+07	16502060
	[R].IILEIIEGMCYLHGK.[G]	1xCarbamidomethyl [C10]; 1xOxidation [M9]	Q13546 [118-132]	2.21611e+06	795750
	[R].IILEIIEGMCYLHGK.[G]	1xCarbamidomethyl [C10]	Q13546 [118-132]	4.47141e+07	2.09555e+07
	[K].DLKPENILVDNDFHIK.[I]		Q13546 [138-153]	6.40519e+07	3.58077e+07
	[K].IADLGLASFK.[M]		Q13546 [154-163]	6.1915e+07	3.87037e+07
	[K].LNNEEHNELR.[E]		Q13546 [168-177]	3.5101e+07	1.30835e+07
	[K].LNNEEHNELREVDGTAK.[K]		Q13546 [168-184]	3.00875e+07	5.6052e+06
	[K].LNNEEHNELREVDGTAKK.[N]		Q13546 [168-185]	1.13484e+06	82044.6
	[R].EVDGTAKK.[N]		Q13546 [178-185]	778489	312372
	[K].KNGGTLYYMAPEHLNDVNAKPTEK.[S]		Q13546 [185-208]	462323	115881
	[K].NGGTLYYMAPEHLNDVNAKPTEK.[S]		Q13546 [186-208]	1.12427e+07	1.04531e+06
	[K].EPYENAICEQQLIMCIK.[S]	2xCarbamidomethyl [C8; C15]	Q13546 [226-242]	1.94708e+06	638912
	[K].EPYENAICEQQLIMCIK.[S]	2xCarbamidomethyl [C8; C15]; 1xOxidation [M14]	Q13546 [226-242]	96041.7
	[K].SGNRPDVDDITEYCPR.[E]	1xCarbamidomethyl [C14]	Q13546 [243-258]	7.17001e+07	2.40558e+07
	[R].EIISLMK.[L]	1xOxidation [M6]	Q13546 [259-265]	8.53685e+06	1.22918e+06
	[R].EIISLMK.[L]		Q13546 [259-265]	3.53564e+07	18726688
	[K].LCWEANPEARPTFPGIEEK.[F]	1xCarbamidomethyl [C2]	Q13546 [266-284]	6.66025e+07	23821390
	[K].KEYSNENAVVK.[R]		Q13546 [306-316]	927251	597596
	[K].KEYSNENAVVKR.[M]		Q13546 [306-317]	434108	112884
	[K].EYSNENAVVK.[R]		Q13546 [307-316]	3.48509e+07	9.19687e+06
	[K].EYSNENAVVKR.[M]		Q13546 [307-317]	1.12543e+07	602206
Phospho [S320]	[K].RMQSLQLDCVAVPSSR.[S]	1xCarbamidomethyl [C9]; 1xPhospho [S4]	Q13546 [317-332]	399780
Phospho [S320]	[R].MQSLQLDCVAVPSSR.[S]	1xCarbamidomethyl [C8]; 1xPhospho [S3]	Q13546 [318-332]	328880
	[R].MQSLQLDCVAVPSSR.[S]	1xCarbamidomethyl [C8]; 1xOxidation [M1]	Q13546 [318-332]	6.06146e+06	1.27141e+06
	[R].MQSLQLDCVAVPSSR.[S]	1xCarbamidomethyl [C8]	Q13546 [318-332]	3.98742e+07	17666016
Phospho [S335]	[R].SNSATEQPGSLHSSQGLGMGPVEESWFAPSLEHPQEENEPSLQSK.[L]	1xPhospho [S3]	Q13546 [333-377]	1.00585e+06
	[R].SNSATEQPGSLHSSQGLGMGPVEESWFAPSLEHPQEENEPSLQSK.[L]	1xOxidation [M19]	Q13546 [333-377]	5.9449e+06	1.69407e+06
	[R].SNSATEQPGSLHSSQGLGMGPVEESWFAPSLEHPQEENEPSLQSK.[L]		Q13546 [333-377]	50625316	22816674
	[K].LQDEANYHLYGSR.[M]		Q13546 [378-390]	7.99253e+07	3.37112e+07
	[R].QNVAYNR.[E]		Q13546 [401-407]	1.40748e+07	2.96589e+06
	[R].QNVAYNREEER.[R]		Q13546 [401-411]	18073596	5648798
	[R].QNVAYNREEERR.[R]		Q13546 [401-412]	1.19168e+06	533439
	[R].RVSHDPFAQQRPYENFQNTEGK.[G]		Q13546 [414-435]	8.22913e+06	2.83992e+06
	[R].VSHDPFAQQRPYENFQNTEGK.[G]		Q13546 [415-435]	5.69525e+07	1.80073e+07
	[R].VWYRPIPSHMPSLHNIPVPETNYLGNTPTMPFSSLPPTDESIK.[Y]		Q13546 [488-530]		6824058
	[K].YTIYNSTGIQIGAYNYMEIGGTSSSLLDSTNTNFKEEPAAK.[Y]		Q13546 [531-571]	1.13777e+06	403171
	[K].YQAIFDNTTSLTDK.[H]		Q13546 [572-585]	5.01448e+07	1.16489e+07
	[K].YQAIFDNTTSLTDKHLDPIR.[E]		Q13546 [572-591]	7.40192e+06	1.6866e+06
	[K].YQAIFDNTTSLTDKHLDPIRENLGK.[H]		Q13546 [572-596]	1.0073e+07	1.99025e+06
	[K].HLDPIRENLGK.[H]		Q13546 [586-596]	4.0083e+07	1.41578e+06
	[R].KLGFTQSQIDEIDHDYER.[D]		Q13546 [604-621]	2.22706e+07	9161644
	[R].KLGFTQSQIDEIDHDYERDGLK.[E]		Q13546 [604-625]	5.44081e+06	2.31389e+06
	[R].KLGFTQSQIDEIDHDYERDGLKEK.[V]		Q13546 [604-627]	1.46305e+07	669214
	[K].LGFTQSQIDEIDHDYER.[D]		Q13546 [605-621]	1.97463e+07	8.26303e+06
	[K].LGFTQSQIDEIDHDYERDGLK.[E]		Q13546 [605-625]	7.31956e+06	2.00581e+06
	[K].LGFTQSQIDEIDHDYERDGLKEK.[V]		Q13546 [605-627]	7.4726e+06	1075592
	[K].VYQMLQK.[W]	1xOxidation [M4]	Q13546 [628-634]	3.60085e+06	407714
	[K].VYQMLQK.[W]		Q13546 [628-634]	24059888	12830616
	[K].LAQALHQCSR.[I]	1xCarbamidomethyl [C8]	Q13546 [649-658]	5.94641e+06	3233413
	[R].IDLLSSLIYVSQN.[-]		Q13546 [659-671]	3.50713e+07	5.76901e+06

## Sheet: pecentage
		abundance		percentage
	modification	Mock	PP1y	Mock	PP1y	annotated sequence
	p-S25	115911	0	0.0551448	0
	total S25	2.10194e+06	3.92242e+06	1	1	[K].SSDFLESAELDSGGFGK.[V]
	p-S320	883645	43162.4	0.018234	0.00166606
	total S320	4.84613e+07	2.59069e+07	1	1	[R].MQSLQLDCVAVPSSR.[S] or [K].RMQSLQLDCVAVPSSR.[S]
	p-S335	1.00585e+06	0	0.0174699	0
	total S335	5.75761e+07	2.45107e+07	1	1	[R].SNSATEQPGSLHSSQGLGMGPVEESWFAPSLEHPQEENEPSLQSK.[L]
