# Supplementary material for: RIPK1 dephosphorylation and kinase activation by PPP1R3G/PP1γ promote apoptosis and necroptosis
Source: Nat Commun. 2021 Dec 3;12:7067. doi: 10.1038/s41467-021-27367-5 (PMC8642546; doi:10.1038/s41467-021-27367-5)
Supplement: Supplementary file 12 — Source Data [file 41467_2021_27367_MOESM12_ESM.xlsx]

## Sheet: Fig 1B
	CTG luminescence reading
	no Dox		Dox
	DMSO	T/S/Z	DMSO	T/S/Z
	31142	30142	31211	1671
	31841	31031	30863	1468
	32893	31262	34756	1601

## Sheet: Fig 2A
	si-Luc		si-PPP1R3G-1		si-PPP1R3G-2
	DMSO	T/S/Z	DMSO	T/S/Z	DMSO	T/S/Z
	14029	601	10523	5711	15466	7911
	15601	793	11195	6913	16055	9327
	16945	911	10289	7331	15471	9863

## Sheet: Fig 2B
		PPP1R3G					GAPDH
		si-luc	si-P1	si-P2			si-luc	si-P1	si-P2
	cycles	28.28	30.71	30.29		cycles	22.1	22.51	22.41
		28.16	30.86	30.33			22.14	22.23	22.25
		28.19	30.74	30.61			22.21	22.3	22.32

## Sheet: Fig 2D
	HT-29		KO-1		KO-2		Rescue/DMSO
	DMSO	T/S/Z	DMSO	T/S/Z	DMSO	T/S/Z	DMSO	T/S/Z
	14897	3617	15837	12341	15606	12351	15701	3119
	16649	3921	16437	13811	14533	10983	16688	3515
	16017	3797	16024	12853	15081	11131	16271	3620

## Sheet: Fig 2F
	HT-29		KO-1		KO-2		Rescue/DMSO
	DMSO	T/S	DMSO	T/S	DMSO	T/S	DMSO	T/S
	14897	10781	15837	15791	15606	14761	15701	9293
	16649	9611	16437	13313	14533	13373	16688	8317
	16017	9823	16024	15311	15081	13021	16271	8245

## Sheet: Fig 2H
	HT-29		KO-1		KO-2		Rescue/DMSO
	DMSO	T/CHX/Z	DMSO	T/CHX/Z	DMSO	T/CHX/Z	DMSO	T/CHX/Z
	14897	8701	15837	7433	15606	6221	15701	5311
	16649	8433	16437	7367	14533	6125	16688	5743
	16017	8175	16024	6723	15081	6091	16271	5523

## Sheet: Fig 2I
	HT-29		KO-1		KO-2		Rescue
	DMSO	T/CHX	DMSO	T/CHX	DMSO	T/CHX	DMSO	T/CHX
	14897	8915	15837	7741	15606	6315	15701	5531
	16649	9973	16437	7433	14533	6731	16688	4839
	16017	9791	16024	7511	15081	6911	16271	4911

## Sheet: Fig 3C
	HT29		KD-1		KD-2
	DMSO	T/S/Z	DMSO	T/S/Z	DMSO	T/S/Z
	6418	1707	2632	1516	2661	1358
	6679	1816	3074	1576	2467	1654
	6324	2171	2611	1652	2427	1705

## Sheet: Fig 3E
	HT-29		KO-1		Rescue		RAQA
	control	T/S/Z	control	T/S/Z	control	T/S/Z	control	T/S/Z
	10226	2579	9918	8898	10890	2175	7833	7009
	10629	2828	11261	10067	12040	2292	8208	6849
	10234	2650	10464	10424	12241	2222	7919	6842

## Sheet: Fig 3G
	HT-29		KO-1		Rescue		RAQA
	control	T/S	control	T/S	control	T/S	control	T/S
	10226	6951	9918	10111	10890	7371	7833	7831
	10629	7697	11261	11371	12040	7135	8208	6929
	10234	7401	10464	11917	12241	6711	7919	7345

[truncated: 7 more sheets: Fig 5B, Fig 6A, Fig 6D, Fig 7D, Fig 7G, Fig 7H, sup Fig 2]
